# Supplementary material for: 7-(2,4-Dichloro­phen­yl)-2-methyl­sulfanyl­pyrazolo[1,5-a]pyrimidine-3-carbonitrile
Source: Acta Crystallogr Sect E Struct Rep Online. 2009 Apr 25;65(Pt 5):o1116. doi: 10.1107/S1600536809014792 (PMC2977792; doi:10.1107/S1600536809014792)
Supplement: Supplementary file 2 [file e-65-o1116-Isup2.hkl]

# 
# h,k,l, Fc-squared, Fo-squared, sigma(Fo-squared) and status flag 
# 
data_I
_shelx_title ' 040522H in P2(1)/n' 
_shelx_refln_list_code          4 
_shelx_F_calc_maximum      283.79 
_exptl_crystal_F_000       680.00 
_reflns_d_resolution_high  0.7987 
 
loop_ 
 _symmetry_equiv_pos_as_xyz 
 'x, y, z' 
 '-x+1/2, y+1/2, -z+1/2' 
 '-x, -y, -z' 
 'x-1/2, -y-1/2, z-1/2' 
 
_cell_length_a     8.2305 
_cell_length_b    14.6555 
_cell_length_c    12.6673 
_cell_angle_alpha  90.000 
_cell_angle_beta  108.460 
_cell_angle_gamma  90.000 
 
_shelx_F_squared_multiplier     1.000 
 
loop_ 
 _refln_index_h 
 _refln_index_k 
 _refln_index_l 
 _refln_F_squared_calc 
 _refln_F_squared_meas 
 _refln_F_squared_sigma 
 _refln_observed_status 
   2   0   0     2661.90     2606.56     35.85 o 
   4   0   0      859.94      898.87     21.74 o 
   6   0   0       52.16       54.08      9.30 o 
   8   0   0      186.89      226.69     14.82 o 
   1   1   0     5149.32     5169.49     65.92 o 
   2   1   0     2803.24     2747.67     31.31 o 
   3   1   0       59.92       52.20      4.87 o 
   4   1   0     5004.04     5331.18     50.86 o 
   5   1   0      114.99      105.99      6.74 o 
   6   1   0      165.59      159.86      8.36 o 
   7   1   0        3.33        9.80      6.34 o 
   8   1   0      110.62      110.76     11.76 o 
   9   1   0       50.10       83.69      8.65 o 
   0   2   0     4468.94     4536.24     78.96 o 
   1   2   0     2832.61     2885.07     26.68 o 
   2   2   0      612.82      677.29      7.45 o 
   3   2   0      798.13      821.67      9.18 o 
   4   2   0      111.84      142.10      5.61 o 
   5   2   0        0.15        0.99      5.04 o 
   6   2   0      806.48      771.24     15.38 o 
   7   2   0       88.03       81.42      7.76 o 
   8   2   0        3.13        4.80      6.93 o 
   9   2   0        2.06       20.34     11.11 o 
   1   3   0       44.70       45.55      4.35 o 
   2   3   0       67.12       74.30      2.72 o 
   3   3   0       59.19       81.82      2.94 o 
   4   3   0     1910.27     1991.56     19.26 o 
   5   3   0      212.73      227.21      9.18 o 
   6   3   0       22.50       22.88      5.75 o 
   7   3   0      452.09      446.35     12.73 o 
   8   3   0      320.87      307.51     11.60 o 
   9   3   0       18.80       16.27     10.99 o 
   0   4   0     8001.99     7982.01    137.71 o 
   1   4   0    19754.64    20067.56    196.90 o 
   2   4   0      806.79      795.66      8.83 o 
   3   4   0       55.54       51.15      2.92 o 
   4   4   0      256.64      273.95      5.55 o 
   5   4   0      682.06      674.64     12.39 o 
   6   4   0       91.38       98.71      8.39 o 
   7   4   0      358.54      348.19     11.25 o 
   8   4   0      273.06      266.61     11.15 o 
   9   4   0      199.02      258.45     21.50 o 
   1   5   0     3376.14     3656.86     71.32 o 
   2   5   0      165.65      134.90      4.49 o 
   3   5   0     3328.97     3481.01     30.58 o 
   4   5   0       32.94       32.24      3.90 o 
   5   5   0     1052.52     1035.52     15.97 o 
   6   5   0      117.79      125.54     13.58 o 
   7   5   0      173.33      156.19      8.65 o 
   8   5   0        5.26       22.90      8.40 o 
   9   5   0       11.28       28.56     10.06 o 
   0   6   0     1174.40     1240.43     30.17 o 
   1   6   0     1196.15     1317.96     22.33 o 
   2   6   0     3608.83     3939.08     50.04 o 
   3   6   0      153.30      144.75      4.46 o 
   4   6   0      164.44      161.86      5.07 o 
   5   6   0     1511.76     1535.98     20.85 o 
   6   6   0      102.56      120.01      8.12 o 
   7   6   0      427.79      439.10     19.22 o 
   8   6   0        7.41      -11.70     11.70 o 
   9   6   0        5.31       24.08     10.13 o 
   1   7   0       12.17        7.36      4.27 o 
   2   7   0     1557.27     1708.94     23.61 o 
   3   7   0      680.55      732.54     12.21 o 
   4   7   0      681.09      670.13     11.42 o 
   5   7   0      393.42      375.32     14.39 o 
   6   7   0       64.63       45.92     10.05 o 
   7   7   0      152.69      173.70     19.63 o 
   8   7   0      126.80      149.51     11.80 o 
   9   7   0      104.78      106.40     20.91 o 
   0   8   0     4377.95     4645.65     90.85 o 
   1   8   0     1318.98     1280.81     26.19 o 
   2   8   0       45.74       36.36      5.30 o 
   3   8   0      593.81      630.05     11.80 o 
   4   8   0      831.27      851.45     15.01 o 
   5   8   0      653.46      624.06     15.83 o 
   6   8   0       53.27       43.80      9.91 o 
   7   8   0       79.32       64.21     11.54 o 
   8   8   0        0.07      -12.48     12.48 o 
   1   9   0     2604.37     2681.51     42.47 o 
   2   9   0      513.15      532.92     16.41 o 
   3   9   0       69.91       65.58      5.45 o 
   4   9   0      960.22      928.48     15.75 o 
   5   9   0      486.80      484.17     14.54 o 
   6   9   0      265.68      276.28     12.29 o 
   7   9   0       28.02       44.15     10.48 o 
   8   9   0       10.34        4.62     13.10 o 
   0  10   0      904.33      904.09     30.17 o 
   1  10   0      770.96      814.64     25.44 o 
   2  10   0        1.81       -5.20      5.60 o 
   3  10   0      133.15      109.22      7.91 o 
   4  10   0       81.40       78.50      6.28 o 
   5  10   0      892.30      840.07     19.83 o 
   6  10   0      294.61      318.46     12.99 o 
   7  10   0       12.66       -3.71     10.30 o 
   8  10   0        9.14        3.41      9.34 o 
   1  11   0      123.35      133.00      9.33 o 
   2  11   0      224.86      200.70     20.42 o 
   3  11   0      686.61      693.49     16.42 o 
   4  11   0        0.33       -1.79      4.82 o 
   5  11   0      878.75      843.87     20.56 o 
   6  11   0       12.47       -2.66      7.72 o 
   7  11   0       45.68       47.57     10.67 o 
   0  12   0      450.81      445.89     23.36 o 
   1  12   0      618.35      603.64     18.73 o 
   2  12   0       62.09       59.30      8.18 o 
   3  12   0      146.15      134.25     10.53 o 
   4  12   0        1.96       -6.02      6.02 o 
   5  12   0      353.35      364.70     14.13 o 
   6  12   0        1.45       -2.27      7.79 o 
   7  12   0      211.01      243.52     18.74 o 
   1  13   0      234.36      252.09     20.03 o 
   2  13   0       65.84       75.32      8.84 o 
   3  13   0      155.27      117.19      8.51 o 
   4  13   0        8.28       -8.18      8.18 o 
   5  13   0      197.67      190.81     15.51 o 
   6  13   0       74.45       79.21     10.22 o 
   0  14   0      113.95      118.44     16.05 o 
   1  14   0       10.02        4.21      7.92 o 
   2  14   0      216.92      227.74     17.48 o 
   3  14   0       13.52        1.14      8.06 o 
   4  14   0       74.82       60.24     11.16 o 
   5  14   0       40.96       60.58     11.18 o 
   6  14   0       20.40        2.20     19.52 o 
   1  15   0        0.83       -8.67      8.67 o 
   2  15   0       13.40        6.19      8.18 o 
   3  15   0        0.11       -6.53      8.68 o 
   4  15   0      516.26      514.92     21.84 o 
   5  15   0      149.26      141.15     14.92 o 
   0  16   0        7.27        9.53     13.47 o 
   1  16   0       55.89       48.59     10.16 o 
   2  16   0        0.61       -1.99     10.14 o 
   3  16   0       19.24       40.21      9.70 o 
   4  16   0      101.53      108.44     13.67 o 
   1  17   0        8.21        7.14     10.18 o 
   2  17   0       39.74       35.13     11.64 o 
   3  17   0        0.06        6.68      8.70 o 
   0  18   0      292.03      297.14     26.65 o 
   1  18   0       20.56        3.47     10.48 o 
  -9   0   1       46.31       54.57     12.36 o 
  -7   0   1        3.91        6.70      9.46 o 
  -5   0   1     2311.30     2471.38     75.99 o 
  -3   0   1      421.12      462.51     19.92 o 
  -1   0   1     4627.55     4315.12     78.10 o 
   1   0   1     7743.62     7505.94     89.91 o 
   3   0   1    10499.70    11533.47    115.60 o 
   5   0   1      719.26      666.92     18.68 o 
   7   0   1      445.99      446.45     17.31 o 
   9   0   1      374.45      342.78     25.44 o 
  -9   1   1      139.89      147.63      9.76 o 
  -8   1   1       57.84       46.97      7.69 o 
  -7   1   1      265.20      268.87     10.51 o 
  -6   1   1        7.69       -0.11      5.66 o 
  -5   1   1      411.26      372.68     11.85 o 
  -4   1   1     5921.20     6213.16     88.72 o 
  -3   1   1     1419.16     1420.19     23.49 o 
  -2   1   1        9.47        3.34      5.28 o 
  -1   1   1     4309.75     4163.54     52.00 o 
   1   1   1      830.22      786.25      8.59 o 
   2   1   1     7483.84     7257.31     51.93 o 
   3   1   1     1568.35     1545.73     14.09 o 
   4   1   1      111.72      136.30      4.13 o 
   5   1   1      182.32      173.17      7.36 o 
   6   1   1      602.67      620.28     13.83 o 
   7   1   1      507.36      472.06     12.86 o 
   8   1   1      124.87      129.25     13.69 o 
   9   1   1       49.02       67.04     26.05 o 
  -9   2   1      127.06      147.38     11.01 o 
  -8   2   1       93.41       88.01      9.91 o 
  -7   2   1      642.92      616.01     14.77 o 
  -6   2   1     1015.85     1019.37     20.69 o 
  -5   2   1     1655.79     1617.92     24.32 o 
  -4   2   1      711.08      720.81     11.08 o 
  -3   2   1      131.66      131.51      4.37 o 
  -2   2   1      280.01      274.73      4.18 o 
  -1   2   1       61.29       72.87      2.52 o 
   0   2   1     2518.73     2579.69     33.39 o 
   1   2   1        3.44        2.75      2.51 o 
   2   2   1      815.62      849.01      9.20 o 
   3   2   1       26.17       31.80      3.03 o 
   4   2   1       12.56       11.38      2.77 o 
   5   2   1       92.51       86.65      5.35 o 
   6   2   1      107.06       99.01      7.56 o 
   7   2   1      149.76      147.34     10.23 o 
   8   2   1       70.77       70.53     11.83 o 
   9   2   1       68.97       88.83     10.11 o 
  -9   3   1        1.93       12.54     13.66 o 
  -8   3   1       67.83       82.69      8.21 o 
  -7   3   1       34.46       41.09      7.28 o 
  -6   3   1      416.06      389.08     12.74 o 
  -5   3   1     1088.06     1041.10     15.32 o 
  -4   3   1       10.44       16.17      3.70 o 
  -3   3   1     6796.91     6859.96     54.94 o 
  -2   3   1      983.85     1042.66     12.21 o 
  -1   3   1       33.53       43.73      2.88 o 
   0   3   1     1472.06     1452.95     35.11 o 
   1   3   1     1656.54     1700.91     44.90 o 
   2   3   1     3343.86     3605.57     30.24 o 
   3   3   1       43.02       32.39      2.75 o 
   4   3   1        2.00        5.19      2.84 o 
   5   3   1      500.99      474.05      9.54 o 
   6   3   1       46.68       27.61      5.99 o 
   7   3   1      418.24      442.05     12.51 o 
   8   3   1       25.84       23.24      6.87 o 
   9   3   1      102.52      113.93     10.33 o 
  -9   4   1       25.34       30.96      9.64 o 
  -8   4   1       76.69       75.87      9.52 o 
  -7   4   1      219.67      219.14     11.12 o 
  -6   4   1      390.31      360.50     12.27 o 
  -5   4   1      161.41      167.43      9.28 o 
  -4   4   1      530.14      519.99      7.58 o 
  -3   4   1      472.52      485.59      6.91 o 
  -2   4   1      359.57      368.63      6.66 o 
  -1   4   1      279.85      270.67      6.14 o 
   0   4   1     3081.82     3189.84     59.26 o 
   1   4   1      461.29      470.01     10.25 o 
   2   4   1       18.98       21.93      2.39 o 
   3   4   1      890.05      975.18     11.37 o 
   4   4   1     2367.35     2411.27     23.22 o 
   5   4   1      819.51      831.04     14.48 o 
   6   4   1       35.77       21.12      5.88 o 
   7   4   1       85.95       91.40      7.45 o 
   8   4   1      216.57      238.91     10.59 o 
   9   4   1      130.13      170.43     14.95 o 
  -9   5   1      124.69      149.98     11.84 o 
  -8   5   1        3.64        2.82      8.33 o 
  -7   5   1      364.06      373.49     18.11 o 
  -6   5   1      473.79      464.64     15.36 o 
  -5   5   1      210.06      204.38      7.11 o 
  -4   5   1       62.42       61.29      3.51 o 
  -3   5   1        1.85       -0.93      2.38 o 
  -2   5   1      337.54      399.32      7.50 o 
  -1   5   1     1020.95     1065.44     25.30 o 
   0   5   1      133.86      112.90      6.05 o 
   1   5   1     5111.01     5267.96     67.60 o 
   2   5   1       30.88       10.30      2.38 o 
   3   5   1     3017.68     3061.21     27.75 o 
   4   5   1     2024.30     2022.78     25.49 o 
   5   5   1      790.33      782.74     14.69 o 
   6   5   1      117.88      132.56      7.60 o 
   7   5   1      114.91      109.92      7.67 o 
   8   5   1       43.57       40.38      9.04 o 
   9   5   1       16.53       38.33     11.12 o 
  -9   6   1        1.37        1.51      9.41 o 
  -8   6   1       83.09       89.36     25.40 o 
  -7   6   1      170.14      174.65     13.74 o 
  -6   6   1     1298.79     1287.35     31.24 o 
  -5   6   1      329.10      333.03      8.66 o 
  -4   6   1      440.45      426.64      7.43 o 
  -3   6   1        5.17        4.82      2.47 o 
  -2   6   1     4276.80     4426.19     64.93 o 
  -1   6   1      669.71      640.53     15.91 o 
   0   6   1        7.54       12.61      3.96 o 
   1   6   1      424.80      399.01     10.71 o 
   2   6   1       97.61       93.19      4.88 o 
   3   6   1      490.30      493.55      8.01 o 
   4   6   1      600.57      643.83      9.89 o 
   5   6   1      838.15      865.87     14.90 o 
   6   6   1       11.81        6.90      5.32 o 
   7   6   1      207.77      191.88     12.31 o 
   8   6   1       25.08       25.18     15.21 o 
   9   6   1      151.53      187.01     21.28 o 
  -9   7   1       62.24       70.55     22.08 o 
  -8   7   1       13.93        9.92     17.45 o 
  -7   7   1      123.79      132.50     14.62 o 
  -6   7   1      892.62      877.79     25.31 o 
  -5   7   1      338.62      336.08     11.34 o 
  -4   7   1      823.77      800.32     14.40 o 
  -3   7   1      730.60      717.53     18.11 o 
  -2   7   1     2383.55     2397.87     30.49 o 
  -1   7   1     1392.61     1493.23     25.85 o 
   0   7   1        2.38        7.17      3.22 o 
   1   7   1      137.41      181.62      7.84 o 
   2   7   1     1671.81     1766.97     24.25 o 
   3   7   1      353.15      411.10      8.90 o 
   4   7   1        7.19        2.80      3.33 o 
   5   7   1      732.13      728.20     13.84 o 
   6   7   1      238.78      242.39     14.41 o 
   7   7   1       58.71       48.37     11.42 o 
   8   7   1      136.72      152.06     11.73 o 
  -8   8   1      281.30      256.47     16.97 o 
  -7   8   1      174.56      183.21     21.07 o 
  -6   8   1       28.33       20.32      7.02 o 
  -5   8   1      272.20      279.06     11.35 o 
  -4   8   1       65.22       72.70     10.59 o 
  -3   8   1      111.91      109.59      5.55 o 
  -2   8   1      771.50      833.04     15.24 o 
  -1   8   1      178.45      210.03     15.30 o 
   0   8   1     1378.02     1386.64     25.63 o 
   1   8   1      514.28      533.31     14.43 o 
   2   8   1      170.70      173.50      8.47 o 
   3   8   1     1052.13     1010.53     15.66 o 
   4   8   1      360.89      335.13     12.17 o 
   5   8   1      609.25      590.59     15.67 o 
   6   8   1       75.24       60.45     12.83 o 
   7   8   1        3.77       -5.95      7.73 o 
   8   8   1       30.29       35.94      9.51 o 
  -8   9   1       27.15       26.06     11.82 o 
  -7   9   1       10.35        2.42      9.17 o 
  -6   9   1      408.90      383.33     13.89 o 
  -5   9   1      175.94      191.02     10.09 o 
  -4   9   1       22.71       21.62      4.79 o 
  -3   9   1      167.78      192.31      9.06 o 
  -2   9   1      254.90      290.74     11.20 o 
  -1   9   1     1355.06     1343.78     29.13 o 
   0   9   1      184.96      180.30      9.04 o 
   1   9   1       90.08      100.40      7.83 o 
   2   9   1     1800.52     1697.91     30.87 o 
   3   9   1       94.93      101.74      5.94 o 
   4   9   1      186.10      192.31      7.52 o 
   5   9   1      110.89      103.64      8.64 o 
   6   9   1      232.71      217.12     14.02 o 
   7   9   1       31.53       43.70      8.79 o 
   8   9   1        5.72       -3.25     10.16 o 
  -8  10   1        0.30       -1.29     11.46 o 
  -7  10   1       13.04       -0.62     11.39 o 
  -6  10   1      452.10      427.22     16.22 o 
  -5  10   1      678.04      718.97     24.78 o 
  -4  10   1        4.65        6.13      4.66 o 
  -3  10   1       84.10       84.17      6.07 o 
  -2  10   1     1030.11     1066.54     23.74 o 
  -1  10   1       14.77       31.90      7.67 o 
   0  10   1      432.38      380.25     13.29 o 
   1  10   1       43.66       39.61      7.34 o 
   2  10   1      189.40      184.44      9.86 o 
   3  10   1     1084.43     1086.67     20.28 o 
   4  10   1       38.58       38.20      5.37 o 
   5  10   1        1.36       -6.48      6.48 o 
   6  10   1      159.15      163.66     11.67 o 
   7  10   1        2.89        1.75      8.29 o 
  -8  11   1       25.07       30.67     21.28 o 
  -7  11   1       20.71       14.74     10.65 o 
  -6  11   1        8.61        6.45      8.56 o 
  -5  11   1       41.86       57.64     12.10 o 
  -4  11   1      317.83      308.22      9.92 o 
  -3  11   1      398.10      418.92     12.94 o 
  -2  11   1      198.57      205.51     10.97 o 
  -1  11   1      235.64      243.17     11.74 o 
   0  11   1       20.51       12.93      6.71 o 
   1  11   1      138.50      143.04      9.79 o 
   2  11   1      126.90      139.58      9.64 o 
   3  11   1      393.59      410.02     12.70 o 
   4  11   1      211.96      204.33      9.48 o 
   5  11   1       22.55       24.56      7.39 o 
   6  11   1       48.16       39.87      8.33 o 
   7  11   1       32.95       48.54      9.49 o 
  -7  12   1        7.24       -4.59     13.43 o 
  -6  12   1       59.18       83.64      9.87 o 
  -5  12   1       21.78       18.75      7.50 o 
  -4  12   1      230.87      211.26     10.27 o 
  -3  12   1      270.42      274.92     11.10 o 
  -2  12   1      139.89      137.94     10.08 o 
  -1  12   1      169.55      177.33     11.68 o 
   0  12   1      178.59      225.99     12.11 o 
   1  12   1      483.41      482.79     17.03 o 
   2  12   1       42.37       28.45     19.38 o 
   3  12   1      386.75      408.61     13.04 o 
   4  12   1      405.00      366.33     16.68 o 
   5  12   1       12.04       14.43      9.53 o 
   6  12   1       25.38       28.92      8.54 o 
   7  12   1       15.92        6.54     10.69 o 
  -7  13   1       30.30       32.14     12.57 o 
  -6  13   1       26.79       31.72     13.57 o 
  -5  13   1        1.40        3.19      9.02 o 
  -4  13   1       24.80       28.86      7.05 o 
  -3  13   1        1.65       -3.52      5.97 o 
  -2  13   1      106.19      114.03      9.75 o 
  -1  13   1      333.98      335.92     33.07 o 
   0  13   1     1760.11     1721.97     35.97 o 
   1  13   1      446.61      459.87     17.35 o 
   2  13   1      356.80      352.44     17.81 o 
   3  13   1      942.41      914.31     20.37 o 
   4  13   1        2.94        3.21     11.61 o 
   5  13   1        6.86       12.09      9.65 o 
   6  13   1       11.21        9.01     22.50 o 
  -6  14   1       25.26       14.25     11.85 o 
  -5  14   1        1.70      -10.19     10.19 o 
  -4  14   1        8.05        1.22      9.73 o 
  -3  14   1      346.65      350.45     13.12 o 
  -2  14   1        5.11       -7.22      7.22 o 
  -1  14   1      642.98      626.58     21.30 o 
   0  14   1      668.96      696.48     22.23 o 
   1  14   1      149.99      152.78     11.22 o 
   2  14   1        0.13       -7.15      7.15 o 
   3  14   1       14.03       19.91      6.91 o 
   4  14   1       18.22       28.21     12.97 o 
   5  14   1       91.59       86.88     19.74 o 
   6  14   1        3.82       -6.18     11.80 o 
  -5  15   1       31.20       51.95     11.89 o 
  -4  15   1       13.11       12.65      9.62 o 
  -3  15   1        0.34       -3.37      7.11 o 
  -2  15   1      254.92      257.27     14.67 o 
  -1  15   1      405.82      391.54     17.48 o 
   0  15   1       52.29       47.99      9.28 o 
   1  15   1        0.48       -2.22      8.53 o 
   2  15   1      504.39      520.45     20.26 o 
   3  15   1       39.73       42.13      8.80 o 
   4  15   1      122.82      124.59     13.49 o 
   5  15   1       61.67       48.54     13.43 o 
  -4  16   1        3.62      -12.07     15.41 o 
  -3  16   1       42.76       52.52      8.65 o 
  -2  16   1      190.85      220.20     18.31 o 
  -1  16   1      145.70      139.67     12.13 o 
   0  16   1        5.50        7.13      9.25 o 
   1  16   1       36.46       29.13     10.11 o 
   2  16   1       44.59       51.60     10.48 o 
   3  16   1        0.83        2.20     11.67 o 
   4  16   1       36.94       17.72     30.99 o 
  -3  17   1        0.59        5.36     10.37 o 
  -2  17   1       18.62       23.06     11.89 o 
  -1  17   1      115.89      131.71     13.14 o 
   0  17   1        3.96       15.24     10.71 o 
   1  17   1        1.09        2.89     10.16 o 
   2  17   1      124.76      138.40     17.09 o 
   3  17   1       40.24       42.79      9.98 o 
  -2  18   1      132.93      146.12     14.49 o 
  -1  18   1        1.35       -4.15     11.75 o 
   0  18   1       51.13       66.00     12.41 o 
   1  18   1      107.21      109.65     14.68 o 
 -10   0   2      157.78      168.80     21.28 o 
  -8   0   2      973.04      954.57     27.36 o 
  -6   0   2      547.26      556.01     31.31 o 
  -4   0   2       12.06        2.17      5.05 o 
  -2   0   2      809.35      812.90     14.07 o 
   0   0   2      667.58      610.95     15.05 o 
   2   0   2      593.65      610.67     10.69 o 
   4   0   2     4443.58     4454.30     55.20 o 
   6   0   2      932.93      846.62     30.99 o 
   8   0   2      305.08      268.19     21.78 o 
 -10   1   2       78.93      116.43     15.96 o 
  -9   1   2      183.39      179.35     11.82 o 
  -8   1   2       84.61       91.54      8.45 o 
  -7   1   2       30.95       22.95      6.93 o 
  -6   1   2      431.37      411.77     13.79 o 
  -5   1   2       82.60       75.22      4.93 o 
  -4   1   2      112.22      123.80      6.13 o 
  -3   1   2     5995.56     6061.73     72.28 o 
  -2   1   2      197.05      203.92      4.76 o 
  -1   1   2       89.16      101.92      3.10 o 
   0   1   2       87.10       90.38      4.25 o 
   1   1   2     1594.57     1692.93     17.03 o 
   2   1   2     4295.85     4326.72     32.51 o 
   3   1   2      128.99      112.24      5.24 o 
   4   1   2      686.51      652.60      8.88 o 
   5   1   2     1093.01     1106.94     17.97 o 
   6   1   2       19.75       16.99      6.58 o 
   7   1   2       47.58       62.00      7.09 o 
   8   1   2      100.17       75.41     11.42 o 
   9   1   2        3.05        8.46     10.61 o 
 -10   2   2      246.81      302.05     16.73 o 
  -9   2   2       20.85       43.18      9.19 o 
  -8   2   2       21.76       18.99      6.86 o 
  -7   2   2      200.33      196.68     12.63 o 
  -6   2   2     1012.56      976.46     20.32 o 
  -5   2   2      705.96      774.39     12.48 o 
  -4   2   2     1229.55     1383.42     20.13 o 
  -3   2   2      733.69      719.49      9.55 o 
  -2   2   2     6329.99     6125.83     61.22 o 
  -1   2   2      795.01      769.95     13.43 o 
   0   2   2       16.73       12.17      3.60 o 
   1   2   2     1562.53     1567.62     14.39 o 
   2   2   2     2000.45     2126.62     17.68 o 
   3   2   2     3260.01     3446.13     27.58 o 
   4   2   2     1064.59     1069.05     13.65 o 
   5   2   2       68.12       66.96      5.84 o 
   6   2   2      412.80      437.92     11.69 o 
   7   2   2      140.62      150.90      8.34 o 
   8   2   2        8.84        2.35      8.92 o 
   9   2   2        3.27        5.02      9.70 o 
  -9   3   2       37.61       64.08     10.01 o 
  -8   3   2      137.31      125.67     10.52 o 
  -7   3   2      708.93      739.21     18.40 o 
  -6   3   2      476.16      446.82     13.57 o 
  -5   3   2      484.87      457.22      9.52 o 
  -4   3   2     2369.96     2288.04     25.59 o 
  -3   3   2      575.59      602.83      7.58 o 
  -2   3   2     1206.57     1202.10     13.93 o 
  -1   3   2     1972.21     2074.48     23.99 o 
   0   3   2        5.74       12.84      3.58 o 
   1   3   2        0.69       -1.18      3.71 o 
   2   3   2      201.92      202.87      4.16 o 
   3   3   2     1876.49     1945.78     17.46 o 
   4   3   2     1648.41     1681.77     16.48 o 
   5   3   2       45.98       44.95      5.22 o 
   6   3   2     1348.10     1297.78     20.61 o 
   7   3   2      103.73       95.74      7.53 o 
   8   3   2      120.34      120.91      9.96 o 
   9   3   2        0.13        5.82     10.95 o 
  -9   4   2        2.52       15.38      9.48 o 
  -8   4   2       51.68       43.70     10.66 o 
  -7   4   2      118.79      133.56     12.93 o 
  -6   4   2      720.29      699.71     16.62 o 
  -5   4   2       41.20       34.37      4.63 o 
  -4   4   2      396.48      430.64      6.90 o 
  -3   4   2      531.59      516.08      7.10 o 
  -2   4   2        0.11       -2.50      2.50 o 
  -1   4   2       19.36       37.68      4.95 o 
   0   4   2     7971.52     8379.42    107.83 o 
   1   4   2      522.88      562.12     12.14 o 
   2   4   2        2.24       -2.29      2.29 o 
   3   4   2     2495.10     2464.03     21.30 o 
   4   4   2      284.58      263.98      5.88 o 
   5   4   2     2319.26     2281.94     24.85 o 
   6   4   2        0.11       -5.48      5.48 o 
   7   4   2      150.68      132.74      8.40 o 
   8   4   2       72.80       83.73      8.87 o 
   9   4   2      272.25      347.29     26.94 o 
  -9   5   2       72.48       86.57     20.59 o 
  -8   5   2      235.72      278.02     17.66 o 
  -7   5   2      132.38      116.53     12.65 o 
  -6   5   2      534.65      471.89     18.67 o 
  -5   5   2      197.17      199.93      6.93 o 
  -4   5   2     1388.82     1588.67     16.62 o 
  -3   5   2      264.84      303.95      5.27 o 
  -2   5   2      154.63      175.65      5.26 o 
  -1   5   2        9.96        4.73      3.06 o 
   0   5   2       68.75       66.73      5.05 o 
   1   5   2     1473.28     1534.00     24.98 o 
   2   5   2     1654.48     1572.29     16.20 o 
   3   5   2      142.97      139.66      4.60 o 
   4   5   2      134.14      128.36      4.73 o 
   5   5   2     1124.98     1088.13     15.53 o 
   6   5   2      251.04      237.90      9.23 o 
   7   5   2      247.29      225.13      9.87 o 
   8   5   2       13.02       24.86      7.69 o 
  -9   6   2       32.17       48.88     12.61 o 
  -8   6   2       48.63       38.99     12.30 o 
  -7   6   2      286.03      299.93     16.87 o 
  -6   6   2      858.68      762.35     23.42 o 
  -5   6   2     1512.53     1479.38     24.43 o 
  -4   6   2       18.41       21.08      3.17 o 
  -3   6   2     1421.75     1478.75     18.62 o 
  -2   6   2      305.13      312.98      7.22 o 
  -1   6   2     3441.87     3356.18     38.84 o 
   0   6   2        5.24        2.70      3.87 o 
   1   6   2     1865.10     1953.72     30.83 o 
   2   6   2      193.82      234.07      9.02 o 
   3   6   2       17.50        3.14      3.01 o 
   4   6   2      470.81      472.45      8.60 o 
   5   6   2      165.51      158.81      7.92 o 
   6   6   2      268.00      261.33      9.42 o 
   7   6   2      303.30      292.56     10.66 o 
   8   6   2        3.73        8.41     15.30 o 
  -9   7   2        6.56       -5.50     28.66 o 
  -8   7   2      115.17      125.91     20.06 o 
  -7   7   2       47.23       37.91      9.81 o 
  -6   7   2       51.52       30.11      9.86 o 
  -5   7   2      972.39      899.86     18.58 o 
  -4   7   2      819.94      832.79     13.72 o 
  -3   7   2      738.17      683.90     11.95 o 
  -2   7   2      588.98      629.22     23.07 o 
  -1   7   2      430.01      456.98     12.53 o 
   0   7   2     1195.08     1207.67     22.53 o 
   1   7   2      196.04      251.46      9.30 o 
   2   7   2      467.50      574.13     14.41 o 
   3   7   2      126.93      124.36      5.50 o 
   4   7   2        2.01        1.16      3.73 o 
   5   7   2     3331.78     3291.44     33.47 o 
   6   7   2      171.45      171.28      9.75 o 
   7   7   2        4.02       -2.38     10.71 o 
   8   7   2       40.34       48.19     11.24 o 
  -9   8   2       71.71       85.43     29.02 o 
  -8   8   2       10.68       18.80     13.04 o 
  -7   8   2      111.30      107.87     13.02 o 
  -6   8   2       18.21       15.80      8.00 o 
  -5   8   2      411.87      360.86     12.24 o 
  -4   8   2        3.60        3.45      9.44 o 
  -3   8   2        0.72       -4.02      4.05 o 
  -2   8   2      584.27      488.55     11.49 o 
  -1   8   2      277.43      279.55     10.26 o 
   0   8   2      553.79      573.94     14.94 o 
   1   8   2     4574.47     4881.19     67.50 o 
   2   8   2      213.94      201.64      9.18 o 
   3   8   2       64.17       57.19      4.96 o 
   4   8   2     2290.31     2260.55     27.67 o 
   5   8   2       26.24       29.16      5.02 o 
   6   8   2        4.63       11.92      9.40 o 
   7   8   2      170.99      173.83     13.55 o 
   8   8   2       41.78       73.67     11.76 o 
  -8   9   2       88.41       81.15     12.85 o 
  -7   9   2        0.03       -9.82      9.82 o 
  -6   9   2       24.74       20.57      7.79 o 
  -5   9   2       50.26       48.86     11.84 o 
  -4   9   2       10.25       11.08      4.36 o 
  -3   9   2      199.15      202.09      7.30 o 
  -2   9   2        0.48        4.40      5.11 o 
  -1   9   2      254.93      253.93     11.02 o 
   0   9   2     1336.38     1372.11     26.43 o 
   1   9   2      307.86      283.82     11.13 o 
   2   9   2      102.54       97.52      7.64 o 
   3   9   2      361.18      333.95     10.40 o 
   4   9   2       12.32        8.52      6.35 o 
   5   9   2        9.51        7.24      6.71 o 
   6   9   2       24.42       21.96      8.99 o 
   7   9   2        1.08        8.35      9.59 o 
   8   9   2      107.80      119.26     26.58 o 
  -8  10   2       32.58        7.15     19.45 o 
  -7  10   2      120.75      107.65     13.06 o 
  -6  10   2        2.09       -1.65      7.40 o 
  -5  10   2       23.50       10.06      6.71 o 
  -4  10   2       38.20       33.02      5.29 o 
  -3  10   2        0.82       -0.89      4.37 o 
  -2  10   2      963.02      929.72     22.08 o 
  -1  10   2      279.88      295.82     12.46 o 
   0  10   2      245.44      225.32     10.72 o 
   1  10   2       78.86       77.74      5.73 o 
   2  10   2       69.46       69.04      5.87 o 
   3  10   2      232.13      218.60      8.64 o 
   4  10   2       80.93       75.24      7.09 o 
   5  10   2      137.97      153.83     18.24 o 
   6  10   2        3.03       -6.98      6.98 o 
   7  10   2      110.94      129.56     12.64 o 
  -8  11   2        1.16      -11.42     19.20 o 
  -7  11   2        0.05      -16.31     20.17 o 
  -6  11   2       17.90       13.10      7.39 o 
  -5  11   2      398.72      399.44     14.27 o 
  -4  11   2      577.79      559.42     13.18 o 
  -3  11   2     1117.39     1131.36     21.89 o 
  -2  11   2      951.43      909.26     22.67 o 
  -1  11   2      873.08      901.31     22.61 o 
   0  11   2      150.35      162.20     10.56 o 
   1  11   2       59.40       58.68      7.62 o 
   2  11   2       78.27       78.38      8.13 o 
   3  11   2       51.34       51.31      6.94 o 
   4  11   2       55.43       29.68      7.74 o 
   5  11   2      229.96      213.76     14.33 o 
   6  11   2       72.34       67.21      9.18 o 
   7  11   2       24.23       37.87     10.66 o 
  -7  12   2        0.67       -8.24     14.01 o 
  -6  12   2       34.77       18.59      7.82 o 
  -5  12   2       71.59       66.88      8.97 o 
  -4  12   2      120.36      131.22      7.85 o 
  -3  12   2      251.51      259.51     10.97 o 
  -2  12   2      437.99      456.93     16.74 o 
  -1  12   2     2996.52     3059.70     69.00 o 
   0  12   2      988.59      983.48     40.16 o 
   1  12   2      415.02      399.52     15.56 o 
   2  12   2      561.14      557.81     18.16 o 
   3  12   2        0.98       10.35      5.99 o 
   4  12   2        8.62        3.87     12.18 o 
   5  12   2      114.29      110.86     15.91 o 
   6  12   2        9.95       21.55     10.64 o 
  -7  13   2       60.02       43.75     19.45 o 
  -6  13   2       12.36        8.18      8.49 o 
  -5  13   2      317.07      315.53     13.57 o 
  -4  13   2       77.23       82.11     10.44 o 
  -3  13   2       27.02       31.09      6.75 o 
  -2  13   2       50.07       51.52     14.04 o 
  -1  13   2      126.69      133.00     10.51 o 
   0  13   2      270.81      266.79     13.80 o 
   1  13   2      174.35      164.33     11.53 o 
   2  13   2       28.55       45.65      8.28 o 
   3  13   2      390.36      362.12     12.87 o 
   4  13   2       15.63       31.96     15.73 o 
   5  13   2       13.45       -7.31     10.13 o 
   6  13   2        7.30       -5.09      9.67 o 
  -6  14   2       26.21       17.54     10.11 o 
  -5  14   2       48.73       38.36     10.76 o 
  -4  14   2      311.90      338.49     17.79 o 
  -3  14   2       88.91       90.94      8.63 o 
  -2  14   2       25.44       19.74      8.52 o 
  -1  14   2      108.45      117.74     12.11 o 
   0  14   2       15.76       23.35      9.31 o 
   1  14   2       70.24       76.63      9.61 o 
   2  14   2      347.64      351.26     35.50 o 
   3  14   2       16.98       32.67      7.09 o 
   4  14   2        7.52        6.48     14.33 o 
   5  14   2      110.88      128.02     14.36 o 
  -5  15   2       15.47       21.46     11.85 o 
  -4  15   2      403.29      411.99     19.62 o 
  -3  15   2        1.95       18.19      6.95 o 
  -2  15   2       17.26       -0.42      8.33 o 
  -1  15   2      393.94      404.14     17.61 o 
   0  15   2       38.19       39.39      9.38 o 
   1  15   2       64.65       44.26      9.60 o 
   2  15   2       13.91        2.89      8.42 o 
   3  15   2       17.85       22.00      7.60 o 
   4  15   2       49.11       56.86     11.17 o 
   5  15   2        0.14       -5.45     12.21 o 
  -5  16   2        0.02      -11.80     11.80 o 
  -4  16   2       20.74       37.63     11.21 o 
  -3  16   2       24.41       21.66      8.08 o 
  -2  16   2      111.19      143.99     17.84 o 
  -1  16   2        0.59        5.60      9.14 o 
   0  16   2      426.68      443.81     19.69 o 
   1  16   2      193.37      174.97     18.88 o 
   2  16   2       24.43       33.58      9.84 o 
   3  16   2        7.70       16.37     12.66 o 
   4  16   2       86.68      109.69     13.93 o 
  -3  17   2       87.48       84.83      9.95 o 
  -2  17   2       15.03       11.99      9.95 o 
  -1  17   2       21.59       31.36     19.88 o 
   0  17   2      298.20      344.45     18.32 o 
   1  17   2        0.00       18.09     21.07 o 
   2  17   2       29.37        8.40     10.20 o 
   3  17   2        1.05       -0.94      8.94 o 
  -1  18   2        9.43        0.93     16.44 o 
   0  18   2        0.20        7.99     10.78 o 
   1  18   2      278.42      294.15     18.63 o 
  -9   0   3       13.63       18.63     10.20 o 
  -7   0   3      227.93      216.03     24.72 o 
  -5   0   3       47.83       44.71     14.90 o 
  -3   0   3      988.37      975.85     30.99 o 
  -1   0   3     6091.38     6144.58    104.93 o 
   1   0   3      476.21      558.58     11.84 o 
   3   0   3     1242.46     1449.67     20.00 o 
   5   0   3     1434.32     1348.85     27.43 o 
   7   0   3        0.00        6.59     10.89 o 
 -10   1   3       14.74       53.41     21.79 o 
  -9   1   3       45.10       61.30      8.44 o 
  -8   1   3      183.79      217.50     10.30 o 
  -7   1   3        6.05        7.71     10.34 o 
  -6   1   3       15.55        7.15     11.36 o 
  -5   1   3     1870.18     1924.29     26.65 o 
  -4   1   3      564.06      568.16      8.53 o 
  -3   1   3      665.28      644.72      9.51 o 
  -2   1   3     2079.43     2150.09     22.34 o 
  -1   1   3     6337.77     6448.45     57.85 o 
   0   1   3    14911.76    14186.23    118.13 o 
   1   1   3      239.02      200.59      6.63 o 
   2   1   3      385.71      387.58      5.71 o 
   3   1   3     3946.10     4276.77     33.58 o 
   4   1   3       92.66       69.36      4.14 o 
   5   1   3       54.31       47.61      5.75 o 
   6   1   3      155.41      160.21      7.88 o 
   7   1   3      468.40      425.69     20.24 o 
   8   1   3       10.69       -2.19      9.53 o 
 -10   2   3       15.82       51.76     10.26 o 
  -9   2   3      117.94      135.48     15.57 o 
  -8   2   3      348.55      346.02     14.52 o 
  -7   2   3      189.58      183.62     11.19 o 
  -6   2   3      629.74      678.48     16.97 o 
  -5   2   3      145.79      163.34      7.04 o 
  -4   2   3       68.00       67.76      3.49 o 
  -3   2   3     1586.07     1586.07     17.92 o 
  -2   2   3    24510.14    24428.35    325.07 o 
  -1   2   3    80538.23    66644.70   1490.88 o 
   0   2   3      512.11      597.55      9.52 o 
   1   2   3      776.61      733.35      9.99 o 
   2   2   3      192.63      224.84      4.43 o 
   3   2   3      415.15      449.53      7.04 o 
   4   2   3       67.48       62.37      4.02 o 
   5   2   3       67.49       78.31      6.39 o 
   6   2   3       12.94       16.94      5.68 o 
   7   2   3      552.22      593.03     23.04 o 
   8   2   3      172.92      176.14     13.17 o 
 -10   3   3       29.00       38.04     11.84 o 
  -9   3   3       23.65       24.33      9.51 o 
  -8   3   3       85.64       76.82     12.95 o 
  -7   3   3      242.82      234.17     11.50 o 
  -6   3   3     1413.83     1418.17     24.81 o 
  -5   3   3      459.05      492.69      9.77 o 
  -4   3   3      326.98      340.05      6.99 o 
  -3   3   3      114.29       95.17      4.27 o 
  -2   3   3        2.57       -5.90      6.94 o 
  -1   3   3    11488.35    11792.66    103.27 o 
   0   3   3       26.67       29.76      6.12 o 
   1   3   3     2595.20     2595.05     25.60 o 
   2   3   3     2016.72     2163.45     18.58 o 
   3   3   3     1099.19     1139.58     12.21 o 
   4   3   3        0.25        3.03      3.46 o 
   5   3   3      185.30      184.68      6.97 o 
   6   3   3       70.37       50.34      8.11 o 
   7   3   3        0.02       -2.46     13.97 o 
   8   3   3       13.64        5.98     10.35 o 
  -9   4   3       14.75       26.60     11.26 o 
  -8   4   3      602.56      611.12     24.54 o 
  -7   4   3        0.32        1.11     10.66 o 
  -6   4   3       46.76       38.98     11.50 o 
  -5   4   3      726.06      721.61     12.16 o 
  -4   4   3       41.77       47.73      3.40 o 
  -3   4   3     2736.88     2972.80     35.73 o 
  -2   4   3       83.57       84.94      4.15 o 
  -1   4   3     1169.51     1244.04     19.26 o 
   0   4   3     2873.74     2988.71     69.77 o 
   1   4   3     1799.02     1862.73     39.74 o 
   2   4   3       43.30       35.14      2.87 o 
   3   4   3      206.11      221.22      5.21 o 
   4   4   3      838.07      792.83     10.61 o 
   5   4   3      154.88      127.95      6.45 o 
   6   4   3        7.23       -1.21     10.94 o 
   7   4   3        1.09       19.04      6.78 o 
   8   4   3       21.66       34.15     10.36 o 
  -9   5   3      297.38      291.64     18.72 o 
  -8   5   3        1.35       -0.93     13.33 o 
  -7   5   3      216.97      223.93     15.58 o 
  -6   5   3      400.35      406.58     18.12 o 
  -5   5   3     2847.48     2807.51     37.54 o 
  -4   5   3      860.38      899.01     11.07 o 
  -3   5   3       37.00       50.83      4.07 o 
  -2   5   3      194.87      216.01      5.91 o 
  -1   5   3     1617.11     1681.79     22.17 o 
   0   5   3      181.35      215.04      6.15 o 
   1   5   3     4159.21     4545.81     49.31 o 
   2   5   3       18.02       24.50      2.72 o 
   3   5   3       76.94       75.45      3.88 o 
   4   5   3      167.41      157.84      5.32 o 
   5   5   3      264.29      279.67      8.37 o 
   6   5   3       55.76       56.82      6.30 o 
   7   5   3      101.86      106.11     10.49 o 
   8   5   3      124.00      126.26     12.34 o 
  -9   6   3       27.98       11.43     13.06 o 
  -8   6   3      109.20      107.44     13.33 o 
  -7   6   3       54.33       70.65     11.46 o 
  -6   6   3       46.10       64.22     11.25 o 
  -5   6   3       56.85       54.29      6.84 o 
  -4   6   3      908.38      917.50     14.34 o 
  -3   6   3       31.24       53.23      4.43 o 
  -2   6   3     6165.67     6306.68     67.99 o 
  -1   6   3      332.68      351.34      8.68 o 
   0   6   3     2858.72     2686.04     41.07 o 
   1   6   3       83.46       72.35      5.01 o 
   2   6   3       10.27        9.79      3.50 o 
   3   6   3      172.41      171.63      5.00 o 
   4   6   3      371.69      375.75      7.59 o 
   5   6   3      639.68      623.75     11.81 o 
   6   6   3      193.99      192.57      9.41 o 
   7   6   3       15.95        2.09      8.50 o 
   8   6   3      344.20      414.00     29.02 o 
  -9   7   3        0.06        0.31     12.33 o 
  -8   7   3       46.99       53.08     12.58 o 
  -7   7   3        0.48       -1.53     10.03 o 
  -6   7   3      277.60      271.01     13.61 o 
  -5   7   3      813.18      827.41     22.24 o 
  -4   7   3      102.95      107.20      5.97 o 
  -3   7   3        8.36        6.82      3.38 o 
  -2   7   3      139.05      144.51      8.90 o 
  -1   7   3      422.64      471.03     13.06 o 
   0   7   3     7029.61     7220.11    168.56 o 
   1   7   3      242.84      318.57     10.88 o 
   2   7   3     2336.38     2330.25     42.78 o 
   3   7   3       71.70       69.47      4.85 o 
   4   7   3     1439.81     1446.82     23.93 o 
   5   7   3      105.55       92.78      6.62 o 
   6   7   3      135.55      142.74      8.66 o 
   7   7   3        7.64        1.52      8.79 o 
   8   7   3       32.60       37.55     17.20 o 
  -9   8   3        8.17       18.73     19.06 o 
  -8   8   3       75.48       79.52     13.34 o 
  -7   8   3       82.10       89.88     12.48 o 
  -6   8   3      466.30      499.38     14.92 o 
  -5   8   3      123.03      115.39      8.54 o 
  -4   8   3      617.63      597.37     12.27 o 
  -3   8   3      941.29      963.37     18.40 o 
  -2   8   3        2.07       -1.39      3.81 o 
  -1   8   3     1007.41      975.39     20.99 o 
   0   8   3      135.14      128.86      7.70 o 
   1   8   3       15.42       14.04      4.87 o 
   2   8   3       25.31       23.74      5.83 o 
   3   8   3       43.56       45.21      5.19 o 
   4   8   3     2429.38     2406.60     44.20 o 
   5   8   3      193.91      195.79      7.38 o 
   6   8   3       92.77       95.17     10.11 o 
   7   8   3      126.97      167.79     13.40 o 
  -8   9   3        4.49        8.21     11.00 o 
  -7   9   3        6.12       18.34      9.95 o 
  -6   9   3      392.86      398.27     13.93 o 
  -5   9   3       46.55       34.59     10.99 o 
  -4   9   3      664.89      641.23     14.86 o 
  -3   9   3      201.49      202.74      7.61 o 
  -2   9   3      269.81      316.81     11.73 o 
  -1   9   3       55.23       53.06      6.94 o 
   0   9   3     1529.53     1500.37     28.88 o 
   1   9   3       16.27        2.51      7.45 o 
   2   9   3      520.45      487.44     15.18 o 
   3   9   3      272.91      274.94     12.01 o 
   4   9   3      799.25      786.84     18.09 o 
   5   9   3       13.97        5.40      6.34 o 
   6   9   3      390.89      439.07     18.25 o 
   7   9   3        0.65        0.48     10.26 o 
  -8  10   3      138.18      171.68     16.26 o 
  -7  10   3       27.42        4.48     20.38 o 
  -6  10   3     1105.74     1063.50     23.49 o 
  -5  10   3        2.68       21.23      7.29 o 
  -4  10   3      436.57      392.70     12.49 o 
  -3  10   3      105.24      115.25      6.88 o 
  -2  10   3      182.13      189.10      8.48 o 
  -1  10   3      997.47      944.14     22.28 o 
   0  10   3       28.26       22.40      6.09 o 
   1  10   3      201.92      191.14     15.51 o 
   2  10   3       78.55       78.74      8.38 o 
   3  10   3      134.38      139.00      8.26 o 
   4  10   3       90.23      102.15      8.77 o 
   5  10   3        9.74       -7.53      7.53 o 
   6  10   3       69.97       81.82     11.25 o 
   7  10   3       44.85       67.61     11.04 o 
  -8  11   3        0.45       -6.41     11.71 o 
  -7  11   3      218.93      225.21     18.13 o 
  -6  11   3       91.86       93.37     11.75 o 
  -5  11   3        2.67        0.52      7.14 o 
  -4  11   3       24.80       14.29      5.24 o 
  -3  11   3        0.45       -3.75      5.58 o 
  -2  11   3      395.11      414.92     15.40 o 
  -1  11   3      512.28      517.20     13.77 o 
   0  11   3      951.72      940.52     23.10 o 
   1  11   3      657.43      627.81     18.62 o 
   2  11   3        0.07       -4.91      6.04 o 
   3  11   3      786.53      741.79     17.06 o 
   4  11   3       36.74       17.68      7.30 o 
   5  11   3       61.13       65.19     10.79 o 
   6  11   3       55.41       52.23     15.83 o 
  -7  12   3      137.48      169.21     19.49 o 
  -6  12   3        5.60       -3.83     10.60 o 
  -5  12   3      353.30      334.32     13.84 o 
  -4  12   3        6.37        0.21      5.08 o 
  -3  12   3      644.87      607.63     16.17 o 
  -2  12   3       46.31       59.28     16.30 o 
  -1  12   3       62.05       64.50      8.43 o 
   0  12   3       46.48       52.68      7.80 o 
   1  12   3       18.38       10.11      5.48 o 
   2  12   3        0.02        7.84      5.61 o 
   3  12   3      232.21      224.65     10.46 o 
   4  12   3      172.15      175.01     10.59 o 
   5  12   3       37.79       51.73      8.87 o 
   6  12   3       66.00       72.44     16.55 o 
  -7  13   3       59.81       42.11     22.36 o 
  -6  13   3      398.91      387.48     15.77 o 
  -5  13   3      488.35      517.86     20.88 o 
  -4  13   3       54.05       48.86      7.37 o 
  -3  13   3        2.23        9.64      6.49 o 
  -2  13   3      225.66      206.77     12.59 o 
  -1  13   3       10.36        1.84     14.29 o 
   0  13   3       16.71        3.07      6.98 o 
   1  13   3      100.15       89.61      9.60 o 
   2  13   3      159.55      171.81     12.09 o 
   3  13   3       47.65       41.27     10.15 o 
   4  13   3      264.72      276.20     12.64 o 
   5  13   3       85.51       90.02     12.39 o 
   6  13   3       60.75      113.07     18.63 o 
  -6  14   3       79.30      112.48     10.47 o 
  -5  14   3      157.46      173.69     14.52 o 
  -4  14   3       50.37       41.39      7.99 o 
  -3  14   3       45.91       38.87      7.58 o 
  -2  14   3      357.73      354.55     16.44 o 
  -1  14   3       81.28       79.15     15.19 o 
   0  14   3       27.82       18.60      7.77 o 
   1  14   3        2.98       13.64      8.71 o 
   2  14   3       73.30       57.36      8.97 o 
   3  14   3        1.49        0.46      8.77 o 
   4  14   3       53.51       47.86      8.63 o 
   5  14   3        0.88        5.77     11.17 o 
  -5  15   3       46.22       51.61     12.41 o 
  -4  15   3        7.39       28.25     16.91 o 
  -3  15   3       92.94      108.48      9.28 o 
  -2  15   3       48.29       55.66      9.83 o 
  -1  15   3       91.74       83.80     10.00 o 
   0  15   3        5.24       -7.02      7.68 o 
   1  15   3       17.44       13.16     13.51 o 
   2  15   3      236.28      212.04     23.54 o 
   3  15   3        4.25       41.80      9.62 o 
   4  15   3      127.81      124.94     22.82 o 
  -5  16   3       11.84      -17.69     18.31 o 
  -4  16   3      159.36      157.77     15.00 o 
  -3  16   3        2.34        3.31     11.10 o 
  -2  16   3        6.16        8.01      9.87 o 
  -1  16   3      244.47      256.46     15.76 o 
   0  16   3       46.19       28.47     10.15 o 
   1  16   3       68.02       70.98     10.55 o 
   2  16   3       65.91       53.31     10.28 o 
   3  16   3        6.57       16.11     13.47 o 
  -3  17   3        1.91        0.62      7.77 o 
  -2  17   3       18.45        5.10      9.79 o 
  -1  17   3        1.58        8.55     10.05 o 
   0  17   3       44.33       41.18     10.71 o 
   1  17   3        0.02        3.13      9.51 o 
   2  17   3       10.69       -8.77     25.11 o 
  -1  18   3        5.39        0.52     10.77 o 
 -10   0   4       16.95       16.62     17.91 o 
  -8   0   4      603.31      610.32     35.11 o 
  -6   0   4      603.60      528.50     30.45 o 
  -4   0   4       61.09       50.10      5.55 o 
  -2   0   4     1022.04     1021.06     19.08 o 
   0   0   4      749.93      712.65     13.89 o 
   2   0   4        1.34        1.63      3.05 o 
   4   0   4      111.48      126.43      8.84 o 
   6   0   4      208.12      174.33     15.76 o 
   8   0   4        7.04       -7.45     12.68 o 
 -10   1   4       20.68       46.90     12.19 o 
  -9   1   4        8.24       17.82     15.99 o 
  -8   1   4      203.32      194.23     12.48 o 
  -7   1   4       45.31       34.58     13.98 o 
  -6   1   4     1235.29     1210.83     68.07 o 
  -5   1   4     1478.83     1349.38     16.76 o 
  -4   1   4     1751.70     1618.11     25.29 o 
  -3   1   4       73.15       61.62      4.80 o 
  -2   1   4      924.30     1012.69     13.37 o 
  -1   1   4     5174.01     5355.22     57.54 o 
   0   1   4     2079.00     2110.59     21.44 o 
   1   1   4     3877.07     3879.89     36.58 o 
   2   1   4      606.92      575.71      7.25 o 
   3   1   4      441.91      442.98      6.96 o 
   4   1   4      173.91      162.98      5.23 o 
   5   1   4      249.23      230.98      9.22 o 
   6   1   4      195.12      146.24     16.69 o 
   7   1   4        0.09       -5.69      7.40 o 
   8   1   4       60.34       43.89      9.81 o 
 -10   2   4       84.81       90.83     12.37 o 
  -9   2   4        0.14       31.52     12.92 o 
  -8   2   4       43.41       38.45     12.30 o 
  -7   2   4       32.48       26.09      8.57 o 
  -6   2   4       12.60       15.84     11.34 o 
  -5   2   4      255.98      260.13      7.12 o 
  -4   2   4       64.23       64.50      4.50 o 
  -3   2   4      598.10      598.75      9.88 o 
  -2   2   4      455.75      509.28     11.29 o 
  -1   2   4     3014.90     3045.87     34.66 o 
   0   2   4     1086.37     1080.99     17.83 o 
   1   2   4      639.72      599.51      9.41 o 
   2   2   4     6609.73     6852.34     50.65 o 
   3   2   4      548.60      492.52      7.59 o 
   4   2   4      400.40      369.69      7.41 o 
   5   2   4      172.65      179.15      8.54 o 
   6   2   4      642.01      626.96     19.75 o 
   7   2   4      145.63      150.86     16.16 o 
   8   2   4      239.05      225.00     15.14 o 
 -10   3   4       97.49      134.93     13.50 o 
  -9   3   4        4.01       30.62     12.22 o 
  -8   3   4       10.66       29.28     12.65 o 
  -7   3   4      135.20      132.04     13.58 o 
  -6   3   4      423.22      447.91     13.43 o 
  -5   3   4     1542.47     1531.70     22.64 o 
  -4   3   4      175.91      199.30      6.04 o 
  -3   3   4      364.24      376.71      7.86 o 
  -2   3   4       17.27       16.03      3.26 o 
  -1   3   4     2948.25     3195.40     27.54 o 
   0   3   4     1252.50     1222.16     16.80 o 
   1   3   4      829.82      870.87     14.21 o 
   2   3   4     1387.09     1387.11     13.60 o 
   3   3   4     1176.51     1227.54     13.30 o 
   4   3   4      346.92      337.25      7.35 o 
   5   3   4        0.15       -4.75      4.75 o 
   6   3   4      231.58      186.96     12.32 o 
   7   3   4      136.38      128.07     15.26 o 
   8   3   4       60.45       38.50     12.40 o 
 -10   4   4        8.38       18.01     11.87 o 
  -9   4   4       24.29       21.70     14.33 o 
  -8   4   4       26.39       14.36     11.29 o 
  -7   4   4      664.06      687.49     24.61 o 
  -6   4   4       38.21       32.39     16.91 o 
  -5   4   4       12.97       10.96      3.78 o 
  -4   4   4        6.50        3.78      3.62 o 
  -3   4   4      567.52      588.78     10.16 o 
  -2   4   4      795.68      927.24     13.04 o 
  -1   4   4      929.68      987.12     12.01 o 
   0   4   4      775.60      790.37     12.64 o 
   1   4   4     3457.12     3449.48     39.52 o 
   2   4   4        0.04       -0.28      2.99 o 
   3   4   4     2136.85     2168.69     20.12 o 
   4   4   4      282.28      306.86      6.98 o 
   5   4   4       27.37       25.09      5.31 o 
   6   4   4      454.44      439.66     16.62 o 
   7   4   4       38.87       43.10     16.84 o 
   8   4   4      135.48      154.39     12.76 o 
  -9   5   4        0.06        8.36     10.95 o 
  -8   5   4        8.29       10.49     11.51 o 
  -7   5   4      237.21      216.02     24.33 o 
  -6   5   4      590.08      530.05     20.15 o 
  -5   5   4      763.33      715.37     15.29 o 
  -4   5   4     2643.79     2531.19     28.37 o 
  -3   5   4     1510.57     1474.97     18.82 o 
  -2   5   4     1051.06     1051.72     20.76 o 
  -1   5   4     1040.34     1046.90     12.88 o 
   0   5   4      244.91      232.85      6.85 o 
   1   5   4      197.31      178.09      6.67 o 
   2   5   4      107.12      119.72      5.07 o 
   3   5   4       96.50       96.87      4.38 o 
   4   5   4     1886.70     1909.87     20.18 o 
   5   5   4       63.75       49.28      5.86 o 
   6   5   4      130.11      124.17     10.57 o 
   7   5   4        2.52       -8.51      8.51 o 
   8   5   4        0.04       14.98     26.44 o 
  -9   6   4      143.05      141.01     14.74 o 
  -8   6   4       34.36       24.67     10.98 o 
  -7   6   4       29.43       13.85     10.24 o 
  -6   6   4      118.67      115.42      8.21 o 
  -5   6   4       10.72        3.00      4.21 o 
  -4   6   4       63.35       57.24      6.36 o 
  -3   6   4        1.80       -1.17      3.73 o 
  -2   6   4      545.13      537.40     10.28 o 
  -1   6   4     1860.38     1859.00     20.38 o 
   0   6   4       64.32       64.72      4.90 o 
   1   6   4      262.78      226.71      7.69 o 
   2   6   4      486.38      457.97      9.45 o 
   3   6   4      418.16      403.63      7.53 o 
   4   6   4      175.16      181.06      6.04 o 
   5   6   4       23.77       29.07      5.49 o 
   6   6   4        0.13        3.15      8.60 o 
   7   6   4      207.41      188.11     19.88 o 
   8   6   4        2.68       -2.35      9.53 o 
  -9   7   4       16.36       23.13     15.30 o 
  -8   7   4       23.22        4.22     11.23 o 
  -7   7   4        1.16       -0.61     13.00 o 
  -6   7   4       10.20       13.67      6.84 o 
  -5   7   4       14.92        9.79      5.93 o 
  -4   7   4       49.33       53.46      5.14 o 
  -3   7   4       42.91       39.88      4.69 o 
  -2   7   4      838.78      799.16     26.18 o 
  -1   7   4       60.55       46.51      4.58 o 
   0   7   4     1216.77     1297.13     19.15 o 
   1   7   4      683.16      625.90     15.81 o 
   2   7   4        0.03        5.17      4.92 o 
   3   7   4      200.95      191.05      8.22 o 
   4   7   4      370.90      356.76      8.99 o 
   5   7   4        0.34       -4.84      5.11 o 
   6   7   4        5.72        0.09      6.34 o 
   7   7   4       99.32       99.09     11.38 o 
  -9   8   4       13.65        8.46     11.82 o 
  -8   8   4       35.94       19.63     11.92 o 
  -7   8   4      104.32       95.31     14.15 o 
  -6   8   4       22.51       25.54      9.63 o 
  -5   8   4       92.69       79.72      7.47 o 
  -4   8   4      315.61      334.80      9.31 o 
  -3   8   4     1072.04     1131.84     17.41 o 
  -2   8   4       25.86       18.42      4.64 o 
  -1   8   4      113.89      111.18      8.24 o 
   0   8   4        3.44       -0.97      3.99 o 
   1   8   4      363.72      336.38     10.97 o 
   2   8   4     3162.16     3077.64     38.97 o 
   3   8   4       20.73       20.57      5.12 o 
   4   8   4      992.13      991.53     16.94 o 
   5   8   4       27.62       19.78      5.65 o 
   6   8   4       60.62       54.28      8.22 o 
   7   8   4       51.71       50.80     14.90 o 
  -8   9   4      196.65      193.29     15.73 o 
  -7   9   4      385.82      403.85     19.49 o 
  -6   9   4       44.71       41.01      7.82 o 
  -5   9   4      703.73      737.20     18.10 o 
  -4   9   4       89.00       92.83      5.67 o 
  -3   9   4        4.78        6.35      4.42 o 
  -2   9   4      391.61      365.92     10.88 o 
  -1   9   4        5.18        6.91      6.21 o 
   0   9   4      436.25      438.56     10.82 o 
   1   9   4      671.23      662.08     14.14 o 
   2   9   4      103.40      101.06      6.95 o 
   3   9   4      470.04      461.93     11.21 o 
   4   9   4      373.95      376.03     20.43 o 
   5   9   4        0.16       -4.22      9.17 o 
   6   9   4       88.23       76.28     10.55 o 
   7   9   4       71.32       94.79     18.77 o 
  -8  10   4       46.85       29.71     14.90 o 
  -7  10   4       16.82       12.58     21.60 o 
  -6  10   4       29.93       18.42      9.07 o 
  -5  10   4      117.77      111.28      8.65 o 
  -4  10   4       69.69       71.18      7.44 o 
  -3  10   4     1456.85     1521.73     22.40 o 
  -2  10   4       40.10       32.74      6.93 o 
  -1  10   4      846.37      856.99     27.05 o 
   0  10   4      366.55      371.64     10.31 o 
   1  10   4      191.37      193.79      8.52 o 
   2  10   4     1565.20     1469.43     30.19 o 
   3  10   4       75.06       76.43      9.16 o 
   4  10   4      236.17      224.62     13.02 o 
   5  10   4      141.39      128.53     16.23 o 
   6  10   4       20.99       13.11     12.61 o 
  -8  11   4       11.91        5.31     14.47 o 
  -7  11   4       84.29       86.67     13.12 o 
  -6  11   4      190.31      204.63     11.61 o 
  -5  11   4        0.02       -6.73      6.73 o 
  -4  11   4      149.70      152.95      7.95 o 
  -3  11   4        0.11       -5.03      5.03 o 
  -2  11   4      526.37      516.64     26.76 o 
  -1  11   4      268.05      263.39     12.37 o 
   0  11   4       43.59       37.62      7.28 o 
   1  11   4      329.96      320.34     10.65 o 
   2  11   4      216.75      226.29      9.85 o 
   3  11   4      116.39      117.81      9.10 o 
   4  11   4      162.31      155.98     11.06 o 
   5  11   4       52.91       39.51     10.92 o 
   6  11   4       31.70       27.23     15.48 o 
  -7  12   4      177.44      167.85     15.54 o 
  -6  12   4      237.18      298.76     14.00 o 
  -5  12   4        7.88        2.13     10.12 o 
  -4  12   4       68.58       74.20      6.86 o 
  -3  12   4       28.35       22.72      6.66 o 
  -2  12   4       15.61        9.78      5.40 o 
  -1  12   4        3.18        1.91      6.48 o 
   0  12   4        4.02       -5.18      9.67 o 
   1  12   4       33.86       23.98      9.57 o 
   2  12   4      362.40      344.06     11.62 o 
   3  12   4      100.71      111.31      7.32 o 
   4  12   4       49.18       41.25     10.20 o 
   5  12   4       90.97       88.93     14.37 o 
   6  12   4       83.31       91.64     18.20 o 
  -7  13   4        5.63       15.80     12.22 o 
  -6  13   4       38.54       54.72      9.70 o 
  -5  13   4        6.81        8.47      7.34 o 
  -4  13   4      133.68      132.15      9.44 o 
  -3  13   4      361.70      351.53     13.13 o 
  -2  13   4        7.57        3.30     15.55 o 
  -1  13   4       11.85        2.41      7.72 o 
   0  13   4       90.25       77.13      7.44 o 
   1  13   4      204.27      193.01     12.07 o 
   2  13   4       43.23       45.30      8.47 o 
   3  13   4      125.94      152.01      8.08 o 
   4  13   4      139.25      115.81     12.22 o 
   5  13   4        2.77      -11.03     11.03 o 
  -6  14   4        0.52        3.57      8.87 o 
  -5  14   4       11.43        8.35     11.86 o 
  -4  14   4       16.89       17.79      7.66 o 
  -3  14   4      281.19      295.91     12.79 o 
  -2  14   4      481.93      494.54     19.23 o 
  -1  14   4        1.04        7.94     12.25 o 
   0  14   4      211.20      206.82     12.92 o 
   1  14   4      481.30      465.31     18.45 o 
   2  14   4        7.98        7.06      8.02 o 
   3  14   4      217.67      211.91     11.30 o 
   4  14   4        9.58       11.49     28.80 o 
  -5  15   4       15.35       16.62     12.04 o 
  -4  15   4        9.38        7.27      8.83 o 
  -3  15   4      256.48      271.73     12.65 o 
  -2  15   4      105.14      108.84     11.32 o 
  -1  15   4      202.63      195.63     28.45 o 
   0  15   4      253.45      293.46     16.22 o 
   1  15   4        0.01       -8.63      8.63 o 
   2  15   4       55.10       43.83     11.36 o 
   3  15   4        0.40       -1.90      8.45 o 
   4  15   4        6.72      -14.90     14.90 o 
  -4  16   4       24.49       22.49     10.63 o 
  -3  16   4        5.54       12.86      8.03 o 
  -2  16   4        4.65       -5.93     10.64 o 
  -1  16   4      578.12      645.30     23.84 o 
   0  16   4       17.76        9.94      9.61 o 
   1  16   4       17.93       15.79      8.64 o 
   2  16   4      104.14       94.32     15.62 o 
   3  16   4        9.83       27.29      8.49 o 
  -3  17   4        5.71       17.26      8.59 o 
  -2  17   4      284.21      286.00     17.55 o 
  -1  17   4        0.41        0.19     10.48 o 
   0  17   4       66.16       60.53     11.82 o 
   1  17   4       66.02       55.41     24.29 o 
  -9   0   5       13.78       13.04     14.69 o 
  -7   0   5     1066.24      994.23     43.71 o 
  -5   0   5       27.72       32.66      5.75 o 
  -3   0   5     6391.80     5970.74     80.41 o 
  -1   0   5      971.31      948.00     17.90 o 
   1   0   5     2123.25     2149.13     33.07 o 
   3   0   5       65.08       45.69      7.86 o 
   5   0   5     2215.96     2109.55     54.60 o 
   7   0   5        8.44        7.45     11.89 o 
 -10   1   5       71.63      105.23     15.11 o 
  -9   1   5      121.18      132.68     18.74 o 
  -8   1   5        0.04        7.45     12.91 o 
  -7   1   5      503.23      459.52     22.80 o 
  -6   1   5       18.36        4.03     11.82 o 
  -5   1   5      745.85      717.04     11.85 o 
  -4   1   5      519.99      494.34      9.75 o 
  -3   1   5      182.64      170.56      6.27 o 
  -2   1   5      134.01      122.11      5.28 o 
  -1   1   5     2086.06     1993.66     21.59 o 
   0   1   5      845.56      872.67     14.64 o 
   1   1   5     1050.05     1060.10     14.18 o 
   2   1   5       44.63       39.68      4.15 o 
   3   1   5     2258.76     2244.52     20.21 o 
   4   1   5     1031.61      958.33     21.24 o 
   5   1   5      152.75      165.95     20.92 o 
   6   1   5       77.71       83.69      9.51 o 
   7   1   5       84.18       74.90     28.16 o 
   8   1   5       37.77       42.04     14.90 o 
 -10   2   5       21.08       32.16     12.82 o 
  -9   2   5      381.43      397.17     25.01 o 
  -8   2   5        1.00       -2.81     11.55 o 
  -7   2   5      692.55      722.31     26.17 o 
  -6   2   5       21.60       14.74     11.13 o 
  -5   2   5      138.95      144.54      5.85 o 
  -4   2   5      991.87      972.91     14.34 o 
  -3   2   5      247.85      252.66      7.06 o 
  -2   2   5      436.57      416.79      8.31 o 
  -1   2   5     1396.28     1427.91     14.48 o 
   0   2   5      329.86      336.94      6.75 o 
   1   2   5        0.85       -4.66      4.66 o 
   2   2   5      592.55      544.22     10.11 o 
   3   2   5     1735.35     1689.68     16.63 o 
   4   2   5      516.24      479.80     10.86 o 
   5   2   5        5.18        3.50      7.01 o 
   6   2   5       12.99       14.71      7.72 o 
   7   2   5      125.04      143.62     12.20 o 
   8   2   5       20.43       16.16      9.45 o 
 -10   3   5        0.31       24.66     18.34 o 
  -9   3   5       38.16       46.28     11.72 o 
  -8   3   5      147.88      131.22     15.98 o 
  -7   3   5      497.34      470.59     21.54 o 
  -6   3   5      259.16      258.44     14.31 o 
  -5   3   5      473.37      488.57     10.00 o 
  -4   3   5       58.98       40.44      4.66 o 
  -3   3   5      977.86      985.38     14.21 o 
  -2   3   5       10.46        0.44      3.22 o 
  -1   3   5       39.41       31.70      2.80 o 
   0   3   5      465.32      481.07      9.99 o 
   1   3   5      387.98      328.26      7.51 o 
   2   3   5      240.31      238.01      6.26 o 
   3   3   5        1.89        1.55      3.33 o 
   4   3   5     1359.52     1370.67     17.00 o 
   5   3   5      873.54      834.73     28.55 o 
   6   3   5        7.65       15.42      7.30 o 
   7   3   5      157.67      157.91     12.52 o 
   8   3   5        2.25       13.10      9.31 o 
 -10   4   5        0.21       22.36     13.09 o 
  -9   4   5       14.71       16.61     12.27 o 
  -8   4   5      244.68      228.75     18.38 o 
  -7   4   5      783.03      722.71     25.40 o 
  -6   4   5      620.68      576.05     20.73 o 
  -5   4   5       12.34        8.51      4.61 o 
  -4   4   5     1903.98     1935.84     23.40 o 
  -3   4   5      521.97      504.02      9.73 o 
  -2   4   5     2158.43     2137.96     24.23 o 
  -1   4   5        0.13        3.29      2.89 o 
   0   4   5     1108.91     1202.08     21.43 o 
   1   4   5       84.74      116.84      8.10 o 
   2   4   5      676.13      630.84      9.67 o 
   3   4   5      134.66      142.33      5.06 o 
   4   4   5      129.11      123.70      5.69 o 
   5   4   5      397.33      386.72     12.54 o 
   6   4   5      522.83      538.54     18.96 o 
   7   4   5        9.96        5.21     11.39 o 
  -9   5   5       88.98       96.18     14.77 o 
  -8   5   5       11.91       13.26     12.90 o 
  -7   5   5       43.74       58.53     11.64 o 
  -6   5   5      143.91      136.29      8.46 o 
  -5   5   5      499.29      442.80     10.06 o 
  -4   5   5      106.89       86.52      5.63 o 
  -3   5   5      131.24      146.44      6.23 o 
  -2   5   5      382.35      413.75      8.86 o 
  -1   5   5      585.51      543.02      8.84 o 
   0   5   5       63.72       40.94      4.51 o 
   1   5   5      594.69      608.54     12.68 o 
   2   5   5     2004.95     2092.90     21.61 o 
   3   5   5     1795.22     1731.57     24.39 o 
   4   5   5     1668.76     1726.33     24.31 o 
   5   5   5      630.19      632.72     16.21 o 
   6   5   5       69.90       75.37      9.74 o 
   7   5   5       32.45       31.55      9.55 o 
  -9   6   5        0.37       -7.17     33.78 o 
  -8   6   5      350.87      404.94     20.75 o 
  -7   6   5        0.45       -5.70     10.04 o 
  -6   6   5       33.76       25.31      5.19 o 
  -5   6   5        0.26       -0.55      5.50 o 
  -4   6   5      198.75      233.28      8.49 o 
  -3   6   5      134.24      125.04      8.42 o 
  -2   6   5      190.35      204.90      6.74 o 
  -1   6   5     4118.76     4150.44     40.20 o 
   0   6   5     1351.22     1421.80     20.58 o 
   1   6   5      347.53      335.02      9.77 o 
   2   6   5      837.50      815.86     13.46 o 
   3   6   5      297.89      310.10      7.85 o 
   4   6   5        0.06       -0.58      4.89 o 
   5   6   5       65.23       62.17      7.62 o 
   6   6   5      151.21      172.55     11.94 o 
   7   6   5       19.98       10.70      8.87 o 
  -9   7   5        3.96       12.92     12.50 o 
  -8   7   5       49.69       78.43     12.76 o 
  -7   7   5       92.98       74.15     12.17 o 
  -6   7   5      107.78      118.79     10.25 o 
  -5   7   5       63.72       65.85      9.61 o 
  -4   7   5       13.98       18.34      6.32 o 
  -3   7   5       62.84       54.21      7.65 o 
  -2   7   5      177.68      156.99      6.41 o 
  -1   7   5      456.90      452.83      9.84 o 
   0   7   5        4.25       17.99      4.36 o 
   1   7   5      413.24      414.90     13.33 o 
   2   7   5       60.21       62.19      5.46 o 
   3   7   5      207.39      207.07      7.94 o 
   4   7   5       49.46       36.86      6.68 o 
   5   7   5       27.69       27.77      6.92 o 
   6   7   5      126.79      113.24     10.87 o 
   7   7   5        0.45       -7.30      8.57 o 
  -9   8   5      102.82      120.83     28.84 o 
  -8   8   5       14.59       37.61     12.35 o 
  -7   8   5       18.77        2.91      9.83 o 
  -6   8   5       36.21       36.95      7.64 o 
  -5   8   5      221.93      219.27     10.03 o 
  -4   8   5      145.31      148.50      7.05 o 
  -3   8   5      738.02      749.57     13.96 o 
  -2   8   5      723.61      673.70     12.88 o 
  -1   8   5      446.37      415.70      9.38 o 
   0   8   5       43.46       45.21      5.11 o 
   1   8   5       78.20       90.14      6.56 o 
   2   8   5       72.39       73.33      6.90 o 
   3   8   5       79.41       95.13      6.46 o 
   4   8   5       26.02        5.03     10.57 o 
   5   8   5       66.04       49.55      9.09 o 
   6   8   5      172.48      157.05     15.98 o 
   7   8   5       40.38       52.52     15.69 o 
  -8   9   5        5.96       -5.03     11.54 o 
  -7   9   5       15.29        2.08     14.12 o 
  -6   9   5      748.19      697.38     19.35 o 
  -5   9   5        4.32        7.07      6.01 o 
  -4   9   5      417.10      437.54     11.21 o 
  -3   9   5      656.95      646.78     13.44 o 
  -2   9   5      865.14      831.15     14.89 o 
  -1   9   5        0.09       -1.93      5.66 o 
   0   9   5      264.20      264.86      8.91 o 
   1   9   5      156.09      155.00      7.95 o 
   2   9   5       66.97       66.40      8.72 o 
   3   9   5      678.15      693.65     16.37 o 
   4   9   5     2115.23     2077.24     41.35 o 
   5   9   5       31.61       22.83     13.40 o 
   6   9   5        0.17       -4.66     12.04 o 
  -8  10   5        3.84        1.86     20.74 o 
  -7  10   5       63.24       71.44     12.29 o 
  -6  10   5      230.22      201.21     11.19 o 
  -5  10   5       34.28       44.75      8.08 o 
  -4  10   5       15.29       10.95      5.12 o 
  -3  10   5      865.87      858.75     16.16 o 
  -2  10   5     3150.81     3049.06     50.37 o 
  -1  10   5      831.33      902.25     23.04 o 
   0  10   5     1852.85     1870.09     40.30 o 
   1  10   5       59.28       54.34      8.50 o 
   2  10   5        4.23       -4.14      6.02 o 
   3  10   5      400.29      400.57     12.89 o 
   4  10   5        7.38        6.73      8.79 o 
   5  10   5       15.12       29.30     16.98 o 
   6  10   5       51.90       35.40     15.83 o 
  -8  11   5       17.73       25.09     12.96 o 
  -7  11   5       47.45       61.44     11.61 o 
  -6  11   5      308.08      276.09     16.82 o 
  -5  11   5        9.73       -3.28      6.87 o 
  -4  11   5       27.30       31.15      4.90 o 
  -3  11   5      255.24      255.55      9.34 o 
  -2  11   5      640.02      639.28     20.04 o 
  -1  11   5        7.33        0.76      6.83 o 
   0  11   5      108.65      127.19     12.86 o 
   1  11   5      269.74      240.01     18.38 o 
   2  11   5      595.36      546.87     14.52 o 
   3  11   5        1.54       -1.04      6.31 o 
   4  11   5        3.96       -2.89      9.36 o 
   5  11   5       69.09       73.25     17.23 o 
   6  11   5        3.69       11.46     14.40 o 
  -7  12   5       13.00        1.62     26.62 o 
  -6  12   5        0.37       -1.80      8.08 o 
  -5  12   5       90.72       87.67     19.47 o 
  -4  12   5      185.82      177.23      8.63 o 
  -3  12   5        0.09       10.39      6.16 o 
  -2  12   5      254.00      262.14     13.71 o 
  -1  12   5       13.87        7.71      6.97 o 
   0  12   5        8.33        8.94     12.18 o 
   1  12   5      261.84      257.34     13.66 o 
   2  12   5        0.29        2.26      7.52 o 
   3  12   5        4.11       -2.89      6.37 o 
   4  12   5      134.68      148.57     16.05 o 
   5  12   5      137.91      147.23     14.40 o 
  -7  13   5        0.40        4.25     11.69 o 
  -6  13   5       57.02       46.79      8.92 o 
  -5  13   5      120.87      120.61     10.32 o 
  -4  13   5       59.48       67.03      8.11 o 
  -3  13   5        0.07        8.07      7.14 o 
  -2  13   5       76.32       70.82      9.83 o 
  -1  13   5       35.50       47.45      8.11 o 
   0  13   5      113.38       98.33     10.38 o 
   1  13   5        0.08        6.13      8.07 o 
   2  13   5        9.59        7.26      7.52 o 
   3  13   5      185.57      176.34     17.91 o 
   4  13   5       25.73       24.13     11.04 o 
   5  13   5      177.15      169.61     15.29 o 
  -6  14   5        9.90        3.79      8.74 o 
  -5  14   5       52.13       59.54     11.29 o 
  -4  14   5      204.35      219.52     23.91 o 
  -3  14   5       67.66       52.39      8.08 o 
  -2  14   5      211.54      205.39     17.73 o 
  -1  14   5      583.37      602.46     17.14 o 
   0  14   5       85.05       72.61     10.11 o 
   1  14   5       41.64       45.11      9.49 o 
   2  14   5        2.57       -8.39      8.39 o 
   3  14   5       55.93       32.39     17.05 o 
   4  14   5        0.37       20.42     16.41 o 
  -5  15   5        0.02       13.91     13.65 o 
  -4  15   5       19.66       18.29     12.43 o 
  -3  15   5       96.36       99.75      9.42 o 
  -2  15   5       20.26       12.80      9.01 o 
  -1  15   5      328.33      322.18     17.14 o 
   0  15   5       15.21       26.26      9.39 o 
   1  15   5      175.67      207.45     14.13 o 
   2  15   5      108.44      121.99     12.55 o 
   3  15   5        0.59        1.19     10.11 o 
  -4  16   5        4.95       10.88     10.33 o 
  -3  16   5        1.05       -8.86      8.86 o 
  -2  16   5        0.19       -2.27      9.98 o 
  -1  16   5       50.81       41.44     10.38 o 
   0  16   5      302.50      324.37     17.74 o 
   1  16   5        0.02       -6.85      9.57 o 
   2  16   5        5.03        3.32     12.68 o 
  -3  17   5       14.08        8.58     10.69 o 
  -2  17   5       57.68       44.85     12.47 o 
  -1  17   5        2.78        8.64      9.89 o 
   0  17   5      279.64      278.51     17.98 o 
 -10   0   6      126.15      181.64     22.93 o 
  -8   0   6     1072.89      988.36     45.21 o 
  -6   0   6       38.15       33.17     17.55 o 
  -4   0   6      883.59      919.64     20.93 o 
  -2   0   6     4156.96     4177.65     59.19 o 
   0   0   6        3.59        5.54      9.85 o 
   2   0   6      274.63      284.09     11.46 o 
   4   0   6       91.98       86.14      8.74 o 
   6   0   6     1269.22     1251.03     42.63 o 
 -10   1   6        0.06       60.09     14.30 o 
  -9   1   6       48.13       73.41     13.63 o 
  -8   1   6       56.70       61.57     13.81 o 
  -7   1   6      582.35      621.01     30.52 o 
  -6   1   6       89.67       69.97     13.04 o 
  -5   1   6      386.80      396.04      9.53 o 
  -4   1   6       12.25        4.66      7.46 o 
  -3   1   6     1786.13     1834.39     26.40 o 
  -2   1   6      203.31      185.63      6.63 o 
  -1   1   6     1336.59     1213.68     18.06 o 
   0   1   6      618.97      545.82     12.71 o 
   1   1   6      202.00      208.89      6.52 o 
   2   1   6      471.68      476.13      9.99 o 
   3   1   6      186.46      172.04      7.31 o 
   4   1   6      310.21      315.21      9.68 o 
   5   1   6       37.20       53.50      8.23 o 
   6   1   6      101.27       93.45     10.15 o 
   7   1   6       64.81       66.95     10.54 o 
 -10   2   6       23.57       41.89     12.91 o 
  -9   2   6      226.15      220.81     20.53 o 
  -8   2   6       50.42       36.52     13.55 o 
  -7   2   6        6.31        5.67     14.80 o 
  -6   2   6       83.78       83.61      7.83 o 
  -5   2   6       69.56       74.66      5.61 o 
  -4   2   6     1631.82     1713.79     21.82 o 
  -3   2   6      553.96      559.77     10.69 o 
  -2   2   6     1732.45     1787.21     21.25 o 
  -1   2   6       64.13       64.20      4.11 o 
   0   2   6     2168.15     2131.63     23.29 o 
   1   2   6      683.01      647.08     11.15 o 
   2   2   6       92.28       97.98      5.52 o 
   3   2   6      376.69      386.90      9.89 o 
   4   2   6      229.58      214.34     12.94 o 
   5   2   6       23.83       30.93     11.64 o 
   6   2   6        1.15        3.37      7.49 o 
   7   2   6       29.40       28.07      9.03 o 
 -10   3   6       82.28      117.19     20.10 o 
  -9   3   6        0.38        7.47     11.29 o 
  -8   3   6      192.59      199.48     17.28 o 
  -7   3   6       47.94       23.54     12.70 o 
  -6   3   6     2018.66     2014.07     30.90 o 
  -5   3   6      234.33      230.22      7.77 o 
  -4   3   6       35.46       28.54      4.92 o 
  -3   3   6      391.08      401.00      9.16 o 
  -2   3   6     4958.57     4860.58     54.64 o 
  -1   3   6     7422.40     7744.96     62.73 o 
   0   3   6     1332.82     1428.34     17.51 o 
   1   3   6      107.76       99.19      5.18 o 
   2   3   6      670.76      657.56     12.06 o 
   3   3   6       38.92       28.62      6.43 o 
   4   3   6       15.95       19.68      5.49 o 
   5   3   6       33.80       45.33      8.16 o 
   6   3   6      128.51       91.57      9.74 o 
   7   3   6      143.62      149.09     16.09 o 
 -10   4   6        0.84        7.76     24.29 o 
  -9   4   6       84.79       70.10     17.48 o 
  -8   4   6        9.83       14.62     10.62 o 
  -7   4   6       82.06       84.91     12.82 o 
  -6   4   6       98.07       94.70     12.42 o 
  -5   4   6      556.98      557.88     11.66 o 
  -4   4   6      403.60      431.61      9.93 o 
  -3   4   6     6395.67     6602.60     69.50 o 
  -2   4   6     5589.43     5677.08     75.92 o 
  -1   4   6     1284.81     1394.72     15.21 o 
   0   4   6       35.13       38.85      4.69 o 
   1   4   6      404.39      394.66     13.24 o 
   2   4   6      293.69      282.60      8.19 o 
   3   4   6      651.68      633.68     12.59 o 
   4   4   6      199.55      195.49      8.09 o 
   5   4   6       26.45       33.33      8.05 o 
   6   4   6       69.41       64.62      9.32 o 
   7   4   6      317.54      305.58     16.15 o 
  -9   5   6       41.60       62.80     19.35 o 
  -8   5   6       42.10       39.14     12.86 o 
  -7   5   6      371.69      363.13     19.09 o 
  -6   5   6       10.05       18.83      6.06 o 
  -5   5   6       61.93       58.91      7.47 o 
  -4   5   6       66.52       66.37      7.17 o 
  -3   5   6      433.60      434.89      9.89 o 
  -2   5   6     4786.97     4806.43     48.12 o 
  -1   5   6     1074.68     1164.29     13.67 o 
   0   5   6       48.72       26.84      5.34 o 
   1   5   6     1089.12     1071.44     18.44 o 
   2   5   6      291.06      316.81      8.84 o 
   3   5   6      269.89      264.35      8.74 o 
   4   5   6       78.97       82.48      6.27 o 
   5   5   6       85.62       82.81      8.56 o 
   6   5   6       25.68       31.80      8.00 o 
   7   5   6       35.81       54.84     12.00 o 
  -9   6   6       73.72       78.35     14.52 o 
  -8   6   6        0.73       -6.57     15.51 o 
  -7   6   6       23.97       29.07     11.49 o 
  -6   6   6      350.31      296.30     11.53 o 
  -5   6   6      297.43      291.98      9.22 o 
  -4   6   6      443.97      428.67     12.74 o 
  -3   6   6       47.91       55.31      5.28 o 
  -2   6   6      406.08      394.12      9.36 o 
  -1   6   6      269.92      276.68      6.82 o 
   0   6   6      213.33      228.55     15.51 o 
   1   6   6       19.78       10.82      5.20 o 
   2   6   6      401.53      411.73     24.82 o 
   3   6   6     1150.23     1153.85     28.14 o 
   4   6   6        3.58       -1.52      6.53 o 
   5   6   6       27.15        6.97      6.89 o 
   6   6   6      117.95      127.79     13.00 o 
   7   6   6        4.23       17.96     21.28 o 
  -9   7   6       15.84       22.90     15.41 o 
  -8   7   6       14.75       20.77     10.65 o 
  -7   7   6      241.46      230.01     19.20 o 
  -6   7   6      577.64      555.34     15.40 o 
  -5   7   6      438.00      436.11     11.23 o 
  -4   7   6        6.91        6.73      4.64 o 
  -3   7   6      101.14      114.54      6.42 o 
  -2   7   6      583.71      569.68     11.73 o 
  -1   7   6      940.40      873.42     14.93 o 
   0   7   6      122.79      134.32      7.09 o 
   1   7   6       28.43       22.38      5.59 o 
   2   7   6       68.22       70.73      7.03 o 
   3   7   6      670.10      623.24     15.61 o 
   4   7   6      708.65      734.19     18.29 o 
   5   7   6       12.70       14.18      6.63 o 
   6   7   6       19.08       10.95      8.28 o 
  -9   8   6       70.80       84.87     17.66 o 
  -8   8   6       64.30       62.08     13.15 o 
  -7   8   6      182.94      137.07     17.02 o 
  -6   8   6      136.23      138.95      9.28 o 
  -5   8   6      471.84      420.90     13.61 o 
  -4   8   6       29.93       26.84      5.37 o 
  -3   8   6       16.74       19.95      4.80 o 
  -2   8   6        1.00       -1.06      4.56 o 
  -1   8   6      170.34      175.03     11.03 o 
   0   8   6      591.80      586.78     13.16 o 
   1   8   6       56.91       61.38      6.31 o 
   2   8   6       30.28       29.92      8.79 o 
   3   8   6       10.55       10.42      6.27 o 
   4   8   6       25.65       18.17     23.54 o 
   5   8   6      112.15      108.79      9.04 o 
   6   8   6       81.13       93.23     14.44 o 
  -8   9   6       31.31       17.30     12.19 o 
  -7   9   6      158.03      176.37     15.04 o 
  -6   9   6        0.88        0.32      7.64 o 
  -5   9   6        6.86        4.19      6.53 o 
  -4   9   6      274.89      246.03      9.35 o 
  -3   9   6       27.78       32.25      8.99 o 
  -2   9   6      121.43      108.52      7.94 o 
  -1   9   6     1427.78     1505.61     31.37 o 
   0   9   6      239.80      248.18     14.90 o 
   1   9   6      569.96      592.17     14.65 o 
   2   9   6      203.16      221.62      9.77 o 
   3   9   6      165.20      169.10     14.78 o 
   4   9   6       13.99       -4.42     15.44 o 
   5   9   6      117.90      122.58     21.53 o 
   6   9   6       70.85       60.04     16.48 o 
  -8  10   6       40.73       31.58     17.09 o 
  -7  10   6        4.60       -0.67     11.06 o 
  -6  10   6      310.16      302.67     13.27 o 
  -5  10   6       37.51       41.15      7.21 o 
  -4  10   6      129.42      117.70      7.59 o 
  -3  10   6      195.62      188.15      8.31 o 
  -2  10   6      137.35      131.00      8.65 o 
  -1  10   6        4.42        5.04     11.03 o 
   0  10   6      256.63      255.53     12.90 o 
   1  10   6       20.40       25.52      6.16 o 
   2  10   6      163.69      179.71      9.37 o 
   3  10   6      691.67      705.56     17.43 o 
   4  10   6        0.54        2.71      9.77 o 
   5  10   6      172.98      196.57     21.96 o 
   6  10   6      121.70      139.43     20.06 o 
  -8  11   6        1.76        5.66     12.40 o 
  -7  11   6      134.43      150.73     28.27 o 
  -6  11   6      267.50      279.14     14.03 o 
  -5  11   6        6.01        3.50      5.49 o 
  -4  11   6      182.66      169.89      8.54 o 
  -3  11   6       25.74       17.50      7.35 o 
  -2  11   6        9.20        2.09      5.89 o 
  -1  11   6      248.52      244.56     12.78 o 
   0  11   6       10.31       11.12      7.52 o 
   1  11   6      157.83      157.47     13.65 o 
   2  11   6       15.66       20.24      8.52 o 
   3  11   6      122.17      138.69      9.21 o 
   4  11   6       87.72      103.09     12.09 o 
   5  11   6        1.11       -5.38     16.69 o 
  -7  12   6      268.04      303.33     27.80 o 
  -6  12   6      140.11      146.25     12.25 o 
  -5  12   6        0.13       -7.02      7.02 o 
  -4  12   6       15.84        9.83      5.81 o 
  -3  12   6       90.90       78.36      8.32 o 
  -2  12   6      104.87      109.64     10.23 o 
  -1  12   6      138.10      134.77     11.44 o 
   0  12   6        9.98       11.72      7.65 o 
   1  12   6        5.75        5.23     14.19 o 
   2  12   6        8.70        7.96      8.30 o 
   3  12   6        0.00        4.29      9.01 o 
   4  12   6       38.12       40.08     13.54 o 
   5  12   6       13.12       -8.67     12.05 o 
  -7  13   6        0.84        5.93     10.77 o 
  -6  13   6       13.60       29.83      9.01 o 
  -5  13   6       69.48       68.30      8.78 o 
  -4  13   6       24.32       21.07      7.77 o 
  -3  13   6       82.28       87.35      8.62 o 
  -2  13   6      375.35      390.25     32.03 o 
  -1  13   6       85.52       70.66      9.74 o 
   0  13   6      175.62      154.95     11.57 o 
   1  13   6       93.15       88.53     10.03 o 
   2  13   6      109.47       81.23     10.74 o 
   3  13   6        0.22      -12.47     12.47 o 
   4  13   6        8.07       -1.22     16.77 o 
  -6  14   6       64.33       53.33      9.92 o 
  -5  14   6      267.30      261.00     16.82 o 
  -4  14   6       27.68       12.98      7.54 o 
  -3  14   6       50.83       57.79      6.64 o 
  -2  14   6       12.43        0.24     23.61 o 
  -1  14   6       18.84        2.51      9.17 o 
   0  14   6       10.59       12.02      8.72 o 
   1  14   6      151.08      132.38     11.97 o 
   2  14   6      419.41      420.74     35.61 o 
   3  14   6        9.02       -2.08     14.76 o 
  -5  15   6        3.14        9.63     13.83 o 
  -4  15   6      112.39       89.69      9.88 o 
  -3  15   6       11.14       19.44      7.51 o 
  -2  15   6       40.68       53.31     13.79 o 
  -1  15   6      131.96      121.51     15.30 o 
   0  15   6       39.25       30.83      9.39 o 
   1  15   6      104.07      101.61     11.88 o 
   2  15   6      172.28      180.32     13.73 o 
   3  15   6       54.40       85.41     21.64 o 
  -4  16   6        6.86       15.51     10.60 o 
  -3  16   6      142.28      140.25     14.58 o 
  -2  16   6       60.84       79.10      8.81 o 
  -1  16   6       11.29        5.72     10.06 o 
   0  16   6       14.06       10.91      8.95 o 
   1  16   6        2.76        5.00     10.26 o 
  -9   0   7      203.10      253.72     28.37 o 
  -7   0   7      168.28      177.34     22.86 o 
  -5   0   7      411.71      427.24     15.19 o 
  -3   0   7      398.17      374.42     13.65 o 
  -1   0   7       98.80      105.03      9.71 o 
   1   0   7     3731.01     3754.49     98.34 o 
   3   0   7      223.11      237.68     11.72 o 
   5   0   7      456.66      458.78     23.79 o 
   7   0   7      165.93      173.18     17.91 o 
 -10   1   7        5.47       34.71     13.75 o 
  -9   1   7        0.04       32.12     13.34 o 
  -8   1   7       95.59       97.51     15.70 o 
  -7   1   7       81.61       93.00     17.05 o 
  -6   1   7      320.82      308.86     11.63 o 
  -5   1   7      182.10      179.47      7.74 o 
  -4   1   7      140.03      142.36      6.91 o 
  -3   1   7      471.00      453.02     10.37 o 
  -2   1   7      179.60      176.88      6.67 o 
  -1   1   7      352.27      330.77      7.34 o 
   0   1   7      127.34      129.93      5.59 o 
   1   1   7      596.05      563.92     11.01 o 
   2   1   7     1173.21     1131.20     17.10 o 
   3   1   7      160.01      142.41      7.19 o 
   4   1   7      170.23      157.11      7.62 o 
   5   1   7       22.10       11.62     18.77 o 
   6   1   7        0.09       -2.96      7.51 o 
   7   1   7       97.38       91.57     11.14 o 
 -10   2   7        0.32       38.28     29.59 o 
  -9   2   7      112.34      119.77     16.14 o 
  -8   2   7       18.88        1.59     12.65 o 
  -7   2   7       18.37       22.43     12.67 o 
  -6   2   7       65.59       61.80     11.98 o 
  -5   2   7       38.80       28.61      5.61 o 
  -4   2   7      286.49      272.33      8.74 o 
  -3   2   7        3.14       -4.36      4.36 o 
  -2   2   7        8.92        8.81      4.25 o 
  -1   2   7     1094.95     1089.20     14.74 o 
   0   2   7     1026.64     1053.06     14.44 o 
   1   2   7      126.36      117.68      5.72 o 
   2   2   7     1479.73     1495.61     20.54 o 
   3   2   7       33.11       30.40      5.36 o 
   4   2   7      120.78      109.75      7.01 o 
   5   2   7        7.55       -0.88      7.08 o 
   6   2   7        7.80        7.70      8.16 o 
   7   2   7       48.81       48.27      9.94 o 
 -10   3   7        4.75       23.57     18.88 o 
  -9   3   7       29.66       41.83     12.82 o 
  -8   3   7        0.74       -7.18     10.95 o 
  -7   3   7      623.11      577.73     23.39 o 
  -6   3   7       22.49       14.47     10.23 o 
  -5   3   7      694.70      641.18     12.85 o 
  -4   3   7      162.21      143.49      7.12 o 
  -3   3   7     1625.27     1648.59     21.48 o 
  -2   3   7     3210.50     3304.94     35.24 o 
  -1   3   7      340.64      326.00      6.54 o 
   0   3   7      501.98      474.17      9.34 o 
   1   3   7      902.99      855.90     14.29 o 
   2   3   7      771.38      758.91     13.79 o 
   3   3   7     1753.01     1729.71     32.35 o 
   4   3   7      156.30      160.58      7.66 o 
   5   3   7      308.07      282.23     19.88 o 
   6   3   7       11.45       12.98      7.93 o 
   7   3   7        9.02       12.67     13.18 o 
  -9   4   7        0.10       13.25     12.03 o 
  -8   4   7        3.21       -0.57     11.69 o 
  -7   4   7        0.08       11.10     11.04 o 
  -6   4   7      230.68      239.55     10.56 o 
  -5   4   7      131.75      140.30      7.18 o 
  -4   4   7      594.80      559.45     11.96 o 
  -3   4   7        4.94        6.43      4.84 o 
  -2   4   7     2272.41     2284.86     26.73 o 
  -1   4   7      417.45      443.97      7.80 o 
   0   4   7      682.01      624.87     11.11 o 
   1   4   7      181.06      197.67      8.56 o 
   2   4   7        4.34        4.14      4.55 o 
   3   4   7        3.13       -4.83      4.83 o 
   4   4   7      265.51      260.30      9.24 o 
   5   4   7      178.89      184.96     14.08 o 
   6   4   7      134.69      126.50     14.37 o 
   7   4   7       38.04       22.05     12.25 o 
  -9   5   7        0.01       14.94     12.91 o 
  -8   5   7        0.01      -10.33     24.36 o 
  -7   5   7      133.34      136.80     13.88 o 
  -6   5   7      581.89      553.69     19.88 o 
  -5   5   7       11.58        6.31      7.94 o 
  -4   5   7       27.78       19.78      5.14 o 
  -3   5   7       39.21       46.10      5.19 o 
  -2   5   7      705.26      756.73     13.33 o 
  -1   5   7      264.62      277.34      6.36 o 
   0   5   7       13.20       10.17      5.06 o 
   1   5   7      223.94      229.28      9.28 o 
   2   5   7       23.12       25.99      6.39 o 
   3   5   7      179.48      170.91      7.91 o 
   4   5   7       71.22       62.91      7.46 o 
   5   5   7        2.80        9.98      7.47 o 
   6   5   7      233.31      233.37     13.99 o 
  -9   6   7        2.81      -17.59     17.59 o 
  -8   6   7       82.25       82.92     13.21 o 
  -7   6   7       50.74       49.39     12.19 o 
  -6   6   7        4.39        7.56      6.87 o 
  -5   6   7       84.59       82.75      6.78 o 
  -4   6   7      131.76      141.21      7.35 o 
  -3   6   7      386.18      378.04      9.98 o 
  -2   6   7      506.16      524.37     11.29 o 
  -1   6   7        3.18        1.95      4.02 o 
   0   6   7     1863.27     1852.92     26.83 o 
   1   6   7     1103.21     1122.43     20.09 o 
   2   6   7      231.12      230.18      9.84 o 
   3   6   7      383.57      399.76     10.93 o 
   4   6   7       77.69       77.23     11.72 o 
   5   6   7      206.23      214.96     11.46 o 
   6   6   7        5.76        5.21     13.43 o 
  -9   7   7        9.49      -10.43     30.20 o 
  -8   7   7       91.10       74.20     17.45 o 
  -7   7   7       26.58       24.48     11.97 o 
  -6   7   7      700.18      683.23     17.61 o 
  -5   7   7       65.92       65.84      6.83 o 
  -4   7   7       28.04       17.15      5.21 o 
  -3   7   7      505.98      477.95     11.39 o 
  -2   7   7      106.94      109.57      6.50 o 
  -1   7   7        1.25        1.68      3.91 o 
   0   7   7       23.14       27.86      5.53 o 
   1   7   7      813.23      788.13     16.70 o 
   2   7   7      510.38      521.24     14.21 o 
   3   7   7     1106.83     1070.30     21.56 o 
   4   7   7       57.79       66.53      8.04 o 
   5   7   7      160.33      173.09     10.23 o 
   6   7   7        3.40        3.47      9.31 o 
  -9   8   7        0.73       -7.18     24.18 o 
  -8   8   7        0.13        2.50     10.47 o 
  -7   8   7       12.18        3.59     10.64 o 
  -6   8   7       19.55       28.67      8.61 o 
  -5   8   7      339.00      368.62     12.06 o 
  -4   8   7      288.10      280.88      9.67 o 
  -3   8   7       32.45       30.25      5.48 o 
  -2   8   7     1585.61     1559.98     30.75 o 
  -1   8   7       13.33        7.46      7.18 o 
   0   8   7       34.07       39.01      6.68 o 
   1   8   7      749.31      720.01     16.22 o 
   2   8   7      108.82      102.03      8.18 o 
   3   8   7       29.11       23.56      7.17 o 
   4   8   7        0.01       -9.75     15.15 o 
   5   8   7        0.09       -7.11      7.23 o 
   6   8   7       24.03       15.80     14.83 o 
  -8   9   7        2.44        1.98     11.27 o 
  -7   9   7        1.66        3.48     10.97 o 
  -6   9   7        0.26        0.15     13.51 o 
  -5   9   7        0.01       -2.06      5.93 o 
  -4   9   7      147.09      145.79      8.05 o 
  -3   9   7      168.41      153.25      7.97 o 
  -2   9   7      158.49      157.89      9.35 o 
  -1   9   7      327.19      329.21     23.97 o 
   0   9   7       41.63       38.51      8.91 o 
   1   9   7       37.83       39.97      6.39 o 
   2   9   7       94.53      104.17      8.24 o 
   3   9   7       34.69       36.19     12.36 o 
   4   9   7       70.11       47.89     20.38 o 
   5   9   7       34.33       31.08     11.96 o 
  -8  10   7       34.57       24.06     11.72 o 
  -7  10   7       12.43        9.15     10.51 o 
  -6  10   7       16.23       22.83      7.27 o 
  -5  10   7      180.54      197.91     10.82 o 
  -4  10   7      115.60      105.54      7.33 o 
  -3  10   7        1.20       -0.63      5.44 o 
  -2  10   7       33.14       27.52      7.00 o 
  -1  10   7        0.70       -6.33      6.33 o 
   0  10   7       37.06       56.24      9.06 o 
   1  10   7      859.92      852.07     24.25 o 
   2  10   7      138.61      162.47     17.00 o 
   3  10   7      110.52      104.82      9.13 o 
   4  10   7       70.15       62.94     12.39 o 
   5  10   7       33.77       21.35     11.77 o 
  -7  11   7        8.26        8.63     10.79 o 
  -6  11   7      116.31      128.08     10.83 o 
  -5  11   7       59.43       58.27     11.99 o 
  -4  11   7      111.14      111.85      7.80 o 
  -3  11   7        0.53        8.62      6.72 o 
  -2  11   7       36.76       29.97      7.10 o 
  -1  11   7      168.29      133.74     10.60 o 
   0  11   7       27.47       20.71      7.63 o 
   1  11   7      146.24      151.29     16.48 o 
   2  11   7      403.97      407.50     17.81 o 
   3  11   7      116.16      118.83      9.41 o 
   4  11   7       41.82       57.82     11.98 o 
   5  11   7       70.13       55.39     13.12 o 
  -7  12   7        0.72        5.68     10.89 o 
  -6  12   7        2.47        2.42     12.32 o 
  -5  12   7        1.91       15.65      7.56 o 
  -4  12   7      878.50      874.46     18.18 o 
  -3  12   7      159.92      153.65     10.17 o 
  -2  12   7       34.89       36.98      7.50 o 
  -1  12   7      180.24      168.88     11.87 o 
   0  12   7      519.30      494.74     18.96 o 
   1  12   7        6.32        1.37      8.04 o 
   2  12   7       21.11       23.25      9.27 o 
   3  12   7      286.95      248.06     24.65 o 
   4  12   7        1.35       -4.62     24.79 o 
  -6  13   7        0.59        2.48      8.18 o 
  -5  13   7       20.02       15.02      8.27 o 
  -4  13   7       46.48       41.97      8.20 o 
  -3  13   7      137.94      160.91     16.83 o 
  -2  13   7        0.10        1.14      6.67 o 
  -1  13   7        0.12        2.96      8.40 o 
   0  13   7        1.70       -6.42      7.83 o 
   1  13   7       42.72       14.79      9.08 o 
   2  13   7       92.54       90.38     21.53 o 
   3  13   7       33.50        5.95     18.20 o 
  -6  14   7        0.86       -3.04      8.93 o 
  -5  14   7        1.73        7.96     24.50 o 
  -4  14   7        9.44       10.00      6.23 o 
  -3  14   7      136.05      135.23     10.16 o 
  -2  14   7       74.38       90.35     11.55 o 
  -1  14   7        1.62        0.60      8.26 o 
   0  14   7       23.07        8.94     15.12 o 
   1  14   7        0.31       -7.63      9.14 o 
   2  14   7       15.14       27.12     10.02 o 
   3  14   7      139.06      167.23     23.86 o 
  -5  15   7        1.28      -11.14     11.14 o 
  -4  15   7       24.17       14.27      8.72 o 
  -3  15   7       96.12       90.10      7.95 o 
  -2  15   7       26.78       29.05      8.91 o 
  -1  15   7       15.36       11.02      8.86 o 
   0  15   7        0.33       -9.60      9.60 o 
   1  15   7      150.19      125.62     12.88 o 
   2  15   7        7.60       -0.71     10.52 o 
  -3  16   7      198.03      203.10     12.67 o 
  -2  16   7       54.98       42.91     10.14 o 
  -1  16   7      230.02      247.56     16.34 o 
   0  16   7        4.40       -9.60      9.60 o 
 -10   0   8       96.55      137.57     24.50 o 
  -8   0   8      386.05      460.79     33.82 o 
  -6   0   8      224.60      193.96     11.33 o 
  -4   0   8        9.81        7.04      7.86 o 
  -2   0   8     1023.83      967.45     21.72 o 
   0   0   8       69.50       68.95      6.70 o 
   2   0   8      851.81      840.82     24.29 o 
   4   0   8      389.40      393.64     15.51 o 
   6   0   8       16.32       40.63     13.26 o 
 -10   1   8       45.68       70.60     14.89 o 
  -9   1   8       27.24       38.69     27.05 o 
  -8   1   8      309.74      305.05     20.32 o 
  -7   1   8       57.38       57.10     13.38 o 
  -6   1   8        0.57        0.19      7.10 o 
  -5   1   8       55.06       62.15     10.18 o 
  -4   1   8      376.54      371.55     10.56 o 
  -3   1   8      443.94      446.60     10.89 o 
  -2   1   8       30.07       36.78      5.26 o 
  -1   1   8      109.12      106.82      7.09 o 
   0   1   8       87.89       82.74      6.64 o 
   1   1   8      446.48      425.93     10.11 o 
   2   1   8      260.88      264.55      8.75 o 
   3   1   8      840.44      820.35     15.40 o 
   4   1   8      117.50      105.42      7.13 o 
   5   1   8       20.39       32.47      9.46 o 
   6   1   8      131.29      146.57     20.53 o 
 -10   2   8        1.36       45.29     13.59 o 
  -9   2   8       13.52       41.01     18.67 o 
  -8   2   8      682.74      652.45     41.34 o 
  -7   2   8      112.19      135.25     15.40 o 
  -6   2   8       21.07       21.80      6.97 o 
  -5   2   8      448.93      432.89     11.21 o 
  -4   2   8     1079.05     1038.30     17.15 o 
  -3   2   8      310.60      315.31      9.24 o 
  -2   2   8       57.74       68.01      8.71 o 
  -1   2   8        0.04       -5.31     10.21 o 
   0   2   8        3.00       -6.68      6.68 o 
   1   2   8       55.63       57.76      5.35 o 
   2   2   8       90.05       80.98      6.32 o 
   3   2   8      471.17      453.19     11.50 o 
   4   2   8     1559.27     1494.04     22.59 o 
   5   2   8       92.44       93.29     18.88 o 
   6   2   8       35.67       34.70      9.70 o 
  -9   3   8       82.12      111.38     17.02 o 
  -8   3   8        1.57        0.31     14.51 o 
  -7   3   8        1.89        8.05     19.49 o 
  -6   3   8      271.02      252.22     11.05 o 
  -5   3   8        0.02       -4.99      5.51 o 
  -4   3   8        1.60        4.04      5.37 o 
  -3   3   8       36.62       39.86      5.60 o 
  -2   3   8     1966.29     1907.34     23.69 o 
  -1   3   8       82.43       92.91      9.09 o 
   0   3   8      572.78      562.97     13.23 o 
   1   3   8      325.96      351.17     19.49 o 
   2   3   8     1612.87     1568.03     22.05 o 
   3   3   8        5.05        8.65      5.19 o 
   4   3   8        4.78        3.24      5.70 o 
   5   3   8       25.99       32.31     11.61 o 
   6   3   8       41.43       54.81     16.26 o 
  -9   4   8       23.59       63.45     14.53 o 
  -8   4   8        8.24        6.49     14.80 o 
  -7   4   8       28.83       19.78     11.10 o 
  -6   4   8        3.92        7.96      6.96 o 
  -5   4   8      271.88      257.66      9.20 o 
  -4   4   8        3.03       10.47      5.33 o 
  -3   4   8       22.76       24.06      5.06 o 
  -2   4   8     1184.80     1182.36     18.23 o 
  -1   4   8      664.12      657.88     11.99 o 
   0   4   8      136.76      127.73      8.21 o 
   1   4   8      188.31      176.32      8.61 o 
   2   4   8       37.70       40.40      5.58 o 
   3   4   8       95.19       71.37      6.52 o 
   4   4   8       98.46       99.25      8.35 o 
   5   4   8       27.13       24.01      7.95 o 
   6   4   8       41.69       36.58     13.83 o 
  -9   5   8        3.73       25.08     15.83 o 
  -8   5   8       90.68      115.94     23.36 o 
  -7   5   8       61.26       52.16     12.94 o 
  -6   5   8       33.63       19.63      6.82 o 
  -5   5   8      169.70      171.35      8.22 o 
  -4   5   8      540.33      567.59     12.70 o 
  -3   5   8       18.38       15.91      5.15 o 
  -2   5   8      266.00      264.94      8.36 o 
  -1   5   8      189.54      184.77      6.91 o 
   0   5   8      127.62      129.73      7.73 o 
   1   5   8      135.64      125.08      8.70 o 
   2   5   8      294.84      305.62     11.40 o 
   3   5   8       32.97       42.58      5.83 o 
   4   5   8        9.21       -1.66     10.60 o 
   5   5   8        1.14       -5.06      7.45 o 
   6   5   8       39.28       42.66      9.78 o 
  -9   6   8        8.17        2.89     25.94 o 
  -8   6   8        3.09       13.56     10.70 o 
  -7   6   8        2.15       -0.80     10.84 o 
  -6   6   8       87.52       81.84      8.21 o 
  -5   6   8      247.92      274.22      9.64 o 
  -4   6   8       21.63       19.63      5.67 o 
  -3   6   8      408.40      406.31     12.67 o 
  -2   6   8       34.79       39.86      5.71 o 
  -1   6   8      105.70       99.40      5.78 o 
   0   6   8       71.09       72.42      5.82 o 
   1   6   8       33.66       41.24      6.48 o 
   2   6   8      178.20      180.91      9.65 o 
   3   6   8      439.47      440.84     21.09 o 
   4   6   8       39.35       26.91      6.91 o 
   5   6   8      347.66      370.57     16.65 o 
   6   6   8       13.59       39.44     10.03 o 
  -9   7   8       10.90        5.21     24.61 o 
  -8   7   8        3.54       21.49     11.90 o 
  -7   7   8      191.60      176.50     15.37 o 
  -6   7   8        0.32       -4.53      6.24 o 
  -5   7   8      150.36      129.92      7.67 o 
  -4   7   8      315.37      336.85     11.77 o 
  -3   7   8      798.27      794.27     15.24 o 
  -2   7   8        0.69        2.69      5.11 o 
  -1   7   8      522.22      497.62     14.25 o 
   0   7   8      198.84      196.72      8.94 o 
   1   7   8      771.91      755.78     17.20 o 
   2   7   8       27.52       31.29      6.79 o 
   3   7   8      701.54      738.69     18.40 o 
   4   7   8      144.72      131.09     12.90 o 
   5   7   8       12.01       -2.10      7.78 o 
  -8   8   8        2.01      -11.34     11.34 o 
  -7   8   8       75.10       71.73     13.18 o 
  -6   8   8       10.17        3.75      6.95 o 
  -5   8   8       16.71        5.89      5.15 o 
  -4   8   8      462.61      489.19     12.64 o 
  -3   8   8     2220.52     2242.83     30.22 o 
  -2   8   8        8.93       99.80     39.34 o 
  -1   8   8      549.20      535.24     14.78 o 
   0   8   8       19.94       44.24     21.21 o 
   1   8   8      395.85      404.93     12.63 o 
   2   8   8        2.78        0.87      6.67 o 
   3   8   8        0.87       14.54     12.92 o 
   4   8   8       21.06       17.79     33.25 o 
   5   8   8       44.58       78.88     31.20 o 
  -8   9   8        3.61       14.54     19.06 o 
  -7   9   8      189.37      172.59     14.54 o 
  -6   9   8       64.15       61.26     13.54 o 
  -5   9   8      123.69      132.28      8.22 o 
  -4   9   8       26.53       24.14      5.55 o 
  -3   9   8      358.42      389.80     11.35 o 
  -2   9   8       87.63       92.31      8.41 o 
  -1   9   8        0.22       -6.08      6.08 o 
   0   9   8      462.37      441.71     17.47 o 
   1   9   8      339.47      300.19     11.10 o 
   2   9   8       65.08       61.73     10.01 o 
   3   9   8        7.03        9.15      7.32 o 
   4   9   8      110.34      140.01     38.15 o 
   5   9   8        6.32      -14.04     14.04 o 
  -8  10   8       50.48       31.72     12.82 o 
  -7  10   8       27.54       17.89     11.73 o 
  -6  10   8        0.19        0.64      6.80 o 
  -5  10   8       18.45       17.84      7.00 o 
  -4  10   8        1.47        0.69      5.46 o 
  -3  10   8      428.04      428.57     11.97 o 
  -2  10   8       29.06       33.44      7.38 o 
  -1  10   8        0.46       -6.28      7.37 o 
   0  10   8      248.25      227.53     13.53 o 
   1  10   8        8.11        4.17      8.00 o 
   2  10   8        5.77       12.54      7.29 o 
   3  10   8        0.53        1.92      7.84 o 
   4  10   8      314.75      344.55     18.42 o 
  -7  11   8      131.42      103.34     18.84 o 
  -6  11   8       11.22       18.40     11.86 o 
  -5  11   8        1.88        0.86      7.01 o 
  -4  11   8        0.01       -5.77      5.77 o 
  -3  11   8       36.03       32.53      7.35 o 
  -2  11   8      150.84      173.65     10.37 o 
  -1  11   8       27.51       16.38     12.00 o 
   0  11   8       18.73       20.59      9.24 o 
   1  11   8        0.01        9.83      8.83 o 
   2  11   8      617.16      639.77     22.72 o 
   3  11   8      636.98      658.89     23.74 o 
   4  11   8       10.31       17.80     19.81 o 
  -7  12   8       11.80       -3.47     12.18 o 
  -6  12   8        3.41        3.99      8.01 o 
  -5  12   8       17.71       18.25      7.35 o 
  -4  12   8       13.74       14.37      6.49 o 
  -3  12   8      261.28      247.17     12.47 o 
  -2  12   8      604.77      624.45     17.85 o 
  -1  12   8       15.45       22.75      9.16 o 
   0  12   8       28.32       28.72      8.97 o 
   1  12   8       13.44        6.08      8.44 o 
   2  12   8       36.46       64.99     13.54 o 
   3  12   8       99.05       87.20     21.57 o 
  -6  13   8       26.29       26.79      8.48 o 
  -5  13   8        9.11        6.39      9.90 o 
  -4  13   8      164.88      174.43     12.61 o 
  -3  13   8       44.93       47.13     10.32 o 
  -2  13   8       55.59       49.95     12.92 o 
  -1  13   8      386.91      373.02     17.46 o 
   0  13   8       13.57        7.30      9.19 o 
   1  13   8      209.34      241.86     15.09 o 
   2  13   8        0.54        6.34     13.40 o 
   3  13   8       50.89       63.98     20.85 o 
  -5  14   8        2.91       -8.04      8.04 o 
  -4  14   8       41.54       39.46      8.50 o 
  -3  14   8        9.29        3.43     11.89 o 
  -2  14   8       81.45       87.82      9.44 o 
  -1  14   8      219.94      251.85     23.29 o 
   0  14   8        8.54        9.52      9.14 o 
   1  14   8        0.09      -10.64     10.64 o 
   2  14   8        1.82       -5.75     14.44 o 
  -4  15   8        2.34       -4.88      7.43 o 
  -3  15   8        1.98        1.97     15.19 o 
  -2  15   8       50.29       59.48      9.07 o 
  -1  15   8      291.13      316.34     17.75 o 
   0  15   8      116.84      106.19     16.77 o 
   1  15   8        3.09      -10.13     31.74 o 
  -9   0   9      241.23      241.75     27.87 o 
  -7   0   9      147.83      172.97     22.86 o 
  -5   0   9      968.39      957.75     24.95 o 
  -3   0   9      615.45      567.11     18.11 o 
  -1   0   9     2400.09     2197.26     57.11 o 
   1   0   9        9.83        6.50      7.17 o 
   3   0   9        0.65       25.52     13.15 o 
   5   0   9        4.50        9.89     11.39 o 
  -9   1   9      191.13      170.60     16.88 o 
  -8   1   9       66.26       95.01     15.75 o 
  -7   1   9      266.75      243.79     17.45 o 
  -6   1   9       69.54       64.73      6.78 o 
  -5   1   9       22.84       18.94      6.16 o 
  -4   1   9      278.49      259.78      9.66 o 
  -3   1   9       93.05       86.03      6.74 o 
  -2   1   9     1196.86     1188.33     21.40 o 
  -1   1   9      122.08      112.67     10.57 o 
   0   1   9      177.75      165.67      8.52 o 
   1   1   9       20.65       23.86      4.94 o 
   2   1   9       72.07       70.61      6.20 o 
   3   1   9      175.82      179.06      8.20 o 
   4   1   9       18.49       26.73      7.01 o 
   5   1   9        9.57        9.33      7.81 o 
   6   1   9      246.38      276.78     15.72 o 
  -9   2   9      250.84      244.51     19.22 o 
  -8   2   9       16.74       39.37     13.99 o 
  -7   2   9      244.85      238.35     18.16 o 
  -6   2   9      358.02      336.31     12.92 o 
  -5   2   9      376.81      392.20     11.45 o 
  -4   2   9      143.89      156.86      8.00 o 
  -3   2   9       11.74        6.68      4.98 o 
  -2   2   9      132.02      115.56      8.49 o 
  -1   2   9       36.25       27.52     11.11 o 
   0   2   9       45.43       45.13      5.88 o 
   1   2   9       32.20       31.78      5.35 o 
   2   2   9      459.31      480.41     11.86 o 
   3   2   9       72.06       62.79      6.31 o 
   4   2   9       28.23       34.60      6.29 o 
   5   2   9      396.31      402.20     17.24 o 
   6   2   9       23.53       24.71      9.12 o 
  -9   3   9        4.50       14.85     12.10 o 
  -8   3   9      156.94      169.44     16.29 o 
  -7   3   9        7.09       12.93     11.89 o 
  -6   3   9        2.20       -6.83      6.84 o 
  -5   3   9       42.70       35.85      6.44 o 
  -4   3   9      123.12      113.89      7.33 o 
  -3   3   9      184.77      196.02     14.41 o 
  -2   3   9      166.02      162.65      9.31 o 
  -1   3   9        0.12       -3.18      7.19 o 
   0   3   9      189.54      188.78      8.82 o 
   1   3   9       83.41       89.68      9.99 o 
   2   3   9      108.37      108.58      6.84 o 
   3   3   9        2.53       12.09      5.53 o 
   4   3   9        4.67        3.82      5.96 o 
   5   3   9      139.63      132.59     11.17 o 
   6   3   9        8.69        2.14      9.39 o 
  -9   4   9        0.04       -5.69     12.39 o 
  -8   4   9       35.78       28.35     12.32 o 
  -7   4   9       67.12       41.24     11.27 o 
  -6   4   9      301.35      313.20     12.58 o 
  -5   4   9      191.11      188.52      8.79 o 
  -4   4   9      318.11      297.56      9.81 o 
  -3   4   9      463.01      425.03     10.84 o 
  -2   4   9      911.12      908.15     18.84 o 
  -1   4   9        7.21        5.51      5.17 o 
   0   4   9      230.95      224.64      9.34 o 
   1   4   9       30.96       29.44      6.69 o 
   2   4   9      459.39      429.12     11.30 o 
   3   4   9        8.58       16.98      5.75 o 
   4   4   9       46.79       58.94      7.96 o 
   5   4   9      112.47      138.27     12.43 o 
  -9   5   9        5.48        7.16     15.08 o 
  -8   5   9       37.62       35.24     19.06 o 
  -7   5   9      465.32      483.79     22.05 o 
  -6   5   9      134.44      130.10     11.89 o 
  -5   5   9        0.17       -1.58      5.52 o 
  -4   5   9       20.06       15.47      8.12 o 
  -3   5   9     1329.12     1327.60     20.30 o 
  -2   5   9      310.12      317.96     11.74 o 
  -1   5   9        1.27        4.94      5.24 o 
   0   5   9      127.37      118.61      7.65 o 
   1   5   9      540.67      505.83     14.12 o 
   2   5   9      409.58      396.68     13.29 o 
   3   5   9      390.87      423.41     11.96 o 
   4   5   9        3.37       14.91      6.90 o 
   5   5   9       13.09        9.87     13.33 o 
  -9   6   9       65.69       69.08     16.05 o 
  -8   6   9       59.61       75.72     14.06 o 
  -7   6   9       18.30       27.87     11.73 o 
  -6   6   9      136.23      142.80      9.57 o 
  -5   6   9        6.64       11.17      8.63 o 
  -4   6   9      186.44      175.74      8.40 o 
  -3   6   9     1559.23     1492.03     22.13 o 
  -2   6   9      497.19      462.47     14.08 o 
  -1   6   9      272.42      281.93      9.85 o 
   0   6   9      123.08      119.82      7.82 o 
   1   6   9        3.43        7.91      5.87 o 
   2   6   9        0.97       -6.23      7.45 o 
   3   6   9        2.09       -2.71      6.91 o 
   4   6   9       65.57       64.44      8.46 o 
   5   6   9       56.65       50.97      9.53 o 
  -8   7   9       52.39       39.13     12.59 o 
  -7   7   9      180.21      147.41     40.59 o 
  -6   7   9        7.68        6.20      6.86 o 
  -5   7   9      248.93      236.10      9.55 o 
  -4   7   9      302.69      295.59     10.16 o 
  -3   7   9      240.09      229.07     10.85 o 
  -2   7   9       36.36       30.76      7.46 o 
  -1   7   9        5.63        5.71      6.33 o 
   0   7   9      191.92      203.41      9.61 o 
   1   7   9        0.89        6.57      5.97 o 
   2   7   9       10.71        9.98      6.85 o 
   3   7   9       30.87       23.60      7.25 o 
   4   7   9       84.02       84.96     12.00 o 
   5   7   9       71.49       71.78     10.10 o 
  -8   8   9       37.15       44.26     13.52 o 
  -7   8   9       71.03       44.64     21.57 o 
  -6   8   9       24.15       36.78      7.87 o 
  -5   8   9       82.07       85.50      8.40 o 
  -4   8   9      271.55      233.54     10.59 o 
  -3   8   9       38.76       31.09      5.96 o 
  -2   8   9       75.32       67.91      7.94 o 
  -1   8   9      342.06      333.56     12.57 o 
   0   8   9       12.85        0.69      8.73 o 
   1   8   9       51.08       64.33      7.70 o 
   2   8   9      194.94      207.18     10.56 o 
   3   8   9       70.29       84.03     11.51 o 
   4   8   9       19.35        6.11     10.71 o 
  -8   9   9       89.07      126.96     16.73 o 
  -7   9   9        6.91       -4.25     11.36 o 
  -6   9   9        2.13        4.19      7.48 o 
  -5   9   9       75.01       57.13      6.81 o 
  -4   9   9       96.44       83.47      7.27 o 
  -3   9   9      154.83      159.79      8.25 o 
  -2   9   9      240.43      250.94     11.39 o 
  -1   9   9       15.23        6.89      7.08 o 
   0   9   9       26.40       44.57      9.92 o 
   1   9   9        1.22       13.57     20.96 o 
   2   9   9      112.93      112.34      9.28 o 
   3   9   9       38.00       40.32      8.53 o 
   4   9   9      131.54      146.54     18.92 o 
  -7  10   9      219.97      234.96     13.09 o 
  -6  10   9       13.64       11.07      7.71 o 
  -5  10   9       14.14       11.80      7.23 o 
  -4  10   9        5.69        2.46      5.90 o 
  -3  10   9        4.76       11.57      6.10 o 
  -2  10   9      161.39      172.43     10.59 o 
  -1  10   9       63.38       72.77      9.06 o 
   0  10   9       35.42       52.13     10.01 o 
   1  10   9       82.68       70.60     15.66 o 
   2  10   9        6.93        4.58      9.98 o 
   3  10   9       14.17       11.07      8.40 o 
   4  10   9       14.99        4.42     11.51 o 
  -7  11   9        3.06       18.98      8.86 o 
  -6  11   9      135.56      130.38     10.69 o 
  -5  11   9       14.86       21.36      7.57 o 
  -4  11   9       14.60        8.59      8.23 o 
  -3  11   9       95.40       91.40      9.30 o 
  -2  11   9      113.24      111.72      9.57 o 
  -1  11   9       42.46       59.62     11.36 o 
   0  11   9        2.29        1.75      8.74 o 
   1  11   9        5.12        2.70      9.12 o 
   2  11   9        0.13        9.45      9.97 o 
   3  11   9       27.55       14.33     18.77 o 
  -6  12   9       80.92       93.29     11.15 o 
  -5  12   9        8.81       11.28      8.14 o 
  -4  12   9        3.15       -0.02      8.29 o 
  -3  12   9        0.73       -6.98      6.98 o 
  -2  12   9       74.39       85.63      8.80 o 
  -1  12   9      191.82      193.87     11.31 o 
   0  12   9      225.69      196.65     14.00 o 
   1  12   9      375.29      383.35     18.76 o 
   2  12   9      118.02      126.23     16.59 o 
   3  12   9       12.31      -15.91     19.13 o 
  -5  13   9       22.95       26.85      7.78 o 
  -4  13   9        4.80        1.04      8.43 o 
  -3  13   9       38.72       39.26      8.02 o 
  -2  13   9        2.52        0.12     14.01 o 
  -1  13   9        0.10        0.05     39.30 o 
   0  13   9      120.67      108.00     16.41 o 
   1  13   9       63.97       52.05     15.44 o 
   2  13   9        2.61       -8.20     11.19 o 
  -4  14   9       22.23       16.82      9.42 o 
  -3  14   9       46.34       68.76     11.68 o 
  -2  14   9       73.24       76.87      9.51 o 
  -1  14   9       11.52       15.04     12.48 o 
   0  14   9       11.10       -4.23     17.73 o 
   1  14   9      129.76      117.92     13.51 o 
  -2  15   9       59.78       64.69     18.00 o 
  -1  15   9        0.18       -9.44      9.44 o 
  -8   0  10        0.34       31.10     20.78 o 
  -6   0  10        4.21       12.61     10.68 o 
  -4   0  10       27.83       35.88     23.93 o 
  -2   0  10     1047.38      982.27     36.04 o 
   0   0  10      255.42      244.90     19.49 o 
   2   0  10      387.09      365.03     16.91 o 
   4   0  10       31.69       36.67      9.85 o 
  -9   1  10        1.34       32.50     20.28 o 
  -8   1  10      139.27      141.67     16.77 o 
  -7   1  10       13.06       37.79     13.61 o 
  -6   1  10       96.39       95.89      9.94 o 
  -5   1  10      278.21      285.05     10.46 o 
  -4   1  10       26.41       20.98      6.53 o 
  -3   1  10        1.25        1.24      6.60 o 
  -2   1  10      290.05      297.74     14.44 o 
  -1   1  10        1.32       -8.00      8.00 o 
   0   1  10      577.50      549.10     14.80 o 
   1   1  10     1270.38     1263.55     20.68 o 
   2   1  10     1121.86     1092.96     18.83 o 
   3   1  10       55.63       67.24      6.35 o 
   4   1  10       42.18       53.10      7.45 o 
   5   1  10        4.31        5.38      8.74 o 
  -9   2  10        0.59       32.65     14.20 o 
  -8   2  10       43.37       67.55     15.18 o 
  -7   2  10        2.34      -19.63     19.63 o 
  -6   2  10      278.09      290.44     14.20 o 
  -5   2  10       38.59       24.72      6.35 o 
  -4   2  10      602.28      596.31     13.76 o 
  -3   2  10      127.86      119.10      9.41 o 
  -2   2  10      144.15      142.79     23.79 o 
  -1   2  10       48.19       34.11      9.02 o 
   0   2  10      194.06      187.08      9.13 o 
   1   2  10       57.78       51.57      6.83 o 
   2   2  10        4.85       15.89      5.23 o 
   3   2  10        0.04        1.26      7.28 o 
   4   2  10       48.68       68.47      7.85 o 
   5   2  10        4.66       -1.50      8.56 o 
  -9   3  10       29.95       46.43     14.37 o 
  -8   3  10       32.11       12.93     11.67 o 
  -7   3  10      127.08      115.38     13.96 o 
  -6   3  10        8.07        4.60      7.35 o 
  -5   3  10       13.35       16.76      6.79 o 
  -4   3  10       95.50       88.54      7.07 o 
  -3   3  10      142.46      140.38      9.91 o 
  -2   3  10      140.36      145.85     12.30 o 
  -1   3  10       54.32       43.80     20.42 o 
   0   3  10      100.46       92.31      7.34 o 
   1   3  10       10.76       12.85     10.77 o 
   2   3  10       68.66       67.73      6.40 o 
   3   3  10      258.63      269.04      9.89 o 
   4   3  10       31.41       39.19      7.43 o 
   5   3  10       19.70       31.94      9.51 o 
  -9   4  10        0.01       21.87     14.15 o 
  -8   4  10       12.67       27.37     23.14 o 
  -7   4  10        3.48        6.99     21.64 o 
  -6   4  10        0.10        6.28     13.89 o 
  -5   4  10       82.03       86.73      7.18 o 
  -4   4  10        0.39       -5.70      5.70 o 
  -3   4  10        0.02        5.63      9.73 o 
  -2   4  10       19.75       20.59     14.01 o 
  -1   4  10      717.20      741.21     23.61 o 
   0   4  10      245.44      239.68     10.09 o 
   1   4  10      102.94      100.74      8.31 o 
   2   4  10       87.02       91.21      9.90 o 
   3   4  10        6.90       16.97      6.01 o 
   4   4  10        8.34       18.68      7.15 o 
   5   4  10       28.23       11.95      9.21 o 
  -9   5  10        9.37       34.17     14.02 o 
  -8   5  10       50.59       55.20     13.04 o 
  -7   5  10       27.41       48.00     20.38 o 
  -6   5  10       13.12        4.70      7.28 o 
  -5   5  10        2.91       10.79      6.25 o 
  -4   5  10      918.57      899.20     17.09 o 
  -3   5  10      632.82      589.86     19.11 o 
  -2   5  10      101.74       90.19     13.76 o 
  -1   5  10       58.55       64.43     17.38 o 
   0   5  10     1122.99     1094.49     21.20 o 
   1   5  10       60.28       77.71      7.90 o 
   2   5  10      943.99      965.21     21.21 o 
   3   5  10      381.23      390.28     14.16 o 
   4   5  10       52.33       54.47      7.87 o 
   5   5  10        6.30       -0.73      8.49 o 
  -8   6  10        3.72       13.68     26.94 o 
  -7   6  10      164.94      174.04     27.23 o 
  -6   6  10       19.16       23.13      7.89 o 
  -5   6  10        0.95        7.28      5.93 o 
  -4   6  10       14.67       10.26      6.20 o 
  -3   6  10     1691.45     1692.96     29.39 o 
  -2   6  10       12.08       10.19      9.00 o 
  -1   6  10      119.71      117.21     12.04 o 
   0   6  10       20.79       21.96      6.43 o 
   1   6  10      277.79      252.55     12.27 o 
   2   6  10        5.34        8.99      7.10 o 
   3   6  10       32.35       36.84      8.06 o 
   4   6  10      104.44      102.56     12.45 o 
  -8   7  10       77.19       64.81     14.14 o 
  -7   7  10       92.01       94.53     13.58 o 
  -6   7  10       22.91       16.14      7.94 o 
  -5   7  10      116.26      112.26      8.12 o 
  -4   7  10        6.01       11.77      7.06 o 
  -3   7  10      371.80      338.68     14.97 o 
  -2   7  10       90.00       95.05     14.40 o 
  -1   7  10        8.79        2.21      7.73 o 
   0   7  10      162.73      155.76     12.70 o 
   1   7  10       34.93       30.27      7.32 o 
   2   7  10       15.09       13.21      8.87 o 
   3   7  10       40.82       43.35      8.77 o 
   4   7  10       35.82       38.65     11.41 o 
  -8   8  10        0.01      -11.33     11.33 o 
  -7   8  10        0.10       10.53     11.28 o 
  -6   8  10       54.44       57.27      8.55 o 
  -5   8  10        8.88       14.66      6.47 o 
  -4   8  10      129.09      111.56      9.20 o 
  -3   8  10       18.79       21.79      7.43 o 
  -2   8  10        2.69       -7.29      7.29 o 
  -1   8  10       61.86       47.83      9.78 o 
   0   8  10      167.71      183.25     13.69 o 
   1   8  10       19.07       31.46     10.17 o 
   2   8  10        3.53       11.04      7.09 o 
   3   8  10      226.52      252.07     12.55 o 
   4   8  10        0.74        3.71     21.35 o 
  -7   9  10      227.65      230.08     12.75 o 
  -6   9  10        0.62       -0.91     11.85 o 
  -5   9  10       13.47       18.60      6.62 o 
  -4   9  10       46.70       32.10      6.75 o 
  -3   9  10        0.04       -8.26      8.26 o 
  -2   9  10        0.19       -0.34      6.96 o 
  -1   9  10      185.70      182.65     13.83 o 
   0   9  10        1.39        1.25      8.02 o 
   1   9  10      542.39      573.32     22.23 o 
   2   9  10        3.77        3.43     15.76 o 
   3   9  10       13.37       16.37     10.70 o 
  -7  10  10        0.10       12.34      8.91 o 
  -6  10  10       74.72       98.85     11.73 o 
  -5  10  10      240.74      237.02     12.17 o 
  -4  10  10      200.94      222.37     12.28 o 
  -3  10  10      200.94      201.72     17.07 o 
  -2  10  10       14.36       13.61      7.53 o 
  -1  10  10       90.84       97.52     11.40 o 
   0  10  10       31.94       30.45     10.10 o 
   1  10  10       20.47       10.80     17.48 o 
   2  10  10      115.82      111.60     13.36 o 
   3  10  10       87.40      114.64     23.57 o 
  -6  11  10        4.59        2.15     10.01 o 
  -5  11  10      154.47      167.85     11.22 o 
  -4  11  10       83.56       85.13      9.29 o 
  -3  11  10        6.97        4.11      7.89 o 
  -2  11  10       20.66       25.48      8.07 o 
  -1  11  10       16.70        7.53     13.04 o 
   0  11  10       79.43       69.43     10.47 o 
   1  11  10       32.08       31.25     10.63 o 
   2  11  10       25.66       12.77     33.14 o 
  -6  12  10       17.90       29.92     10.83 o 
  -5  12  10        3.84       11.98      8.41 o 
  -4  12  10       90.50       69.13      9.49 o 
  -3  12  10       35.22       26.57      9.73 o 
  -2  12  10        7.68        7.37      8.46 o 
  -1  12  10       19.16       33.92     10.55 o 
   0  12  10       36.64       13.92      9.46 o 
   1  12  10       19.56        9.33     10.11 o 
   2  12  10       17.73       40.91     12.27 o 
  -5  13  10       16.85       14.36     12.41 o 
  -4  13  10       78.51       73.19     10.37 o 
  -3  13  10       10.87        8.94     19.55 o 
  -2  13  10        0.74        4.22     16.15 o 
  -1  13  10       17.67       15.13     12.54 o 
   0  13  10      160.56      142.35     15.62 o 
   1  13  10        0.89        0.10     14.90 o 
  -3  14  10       66.43       69.19     10.20 o 
  -2  14  10      139.66      150.58     12.03 o 
  -1  14  10        0.01       -8.22     10.96 o 
  -9   0  11      364.71      404.76     33.17 o 
  -7   0  11       63.31       69.50     20.21 o 
  -5   0  11      213.77      198.66     13.24 o 
  -3   0  11      104.48       91.86     14.33 o 
  -1   0  11       42.11       40.20     13.97 o 
   1   0  11      360.67      339.12     26.55 o 
   3   0  11      637.70      669.21     21.56 o 
  -9   1  11        5.21       31.74     17.02 o 
  -8   1  11       38.74       56.16     14.24 o 
  -7   1  11       10.96       26.77     24.90 o 
  -6   1  11       57.53       49.99      8.96 o 
  -5   1  11       14.85       28.76      6.43 o 
  -4   1  11      256.04      266.41     14.08 o 
  -3   1  11      139.51      138.02     11.92 o 
  -2   1  11        0.93      -10.76     16.19 o 
  -1   1  11       95.01      124.31     11.58 o 
   0   1  11       13.96       32.46      8.97 o 
   1   1  11      142.23      165.90      9.87 o 
   2   1  11        5.24       23.40     13.45 o 
   3   1  11      136.46      138.29      8.27 o 
   4   1  11       32.62       41.85     17.45 o 
  -9   2  11       10.83       41.43     26.12 o 
  -8   2  11        6.54       35.39     14.05 o 
  -7   2  11       26.89       36.27     12.99 o 
  -6   2  11        2.36       -4.05      7.47 o 
  -5   2  11        0.47        7.63      6.51 o 
  -4   2  11        6.66       11.85     10.10 o 
  -3   2  11      492.74      472.74     18.32 o 
  -2   2  11      124.60      116.29     11.18 o 
  -1   2  11       73.34       58.76      9.76 o 
   0   2  11        1.65        2.67      5.99 o 
   1   2  11       92.13      108.49      8.15 o 
   2   2  11      188.28      184.53      8.60 o 
   3   2  11       44.34       53.11      6.54 o 
   4   2  11        3.38        5.61      7.13 o 
  -9   3  11       28.13       49.81     13.46 o 
  -8   3  11       19.62       64.31     27.23 o 
  -7   3  11       10.66       11.11     15.19 o 
  -6   3  11        0.09        4.33      7.49 o 
  -5   3  11      141.65      154.41      8.26 o 
  -4   3  11      163.15      167.13     10.24 o 
  -3   3  11      101.01       85.71     12.22 o 
  -2   3  11      120.74      115.63     11.37 o 
  -1   3  11       57.50       41.53      9.29 o 
   0   3  11      194.41      193.11      9.62 o 
   1   3  11       13.35       18.66      6.57 o 
   2   3  11       14.24       13.17      6.89 o 
   3   3  11       68.89       55.44      7.17 o 
   4   3  11       22.46       29.33      7.47 o 
  -8   4  11        1.11       33.08     13.43 o 
  -7   4  11       18.26       29.90     36.94 o 
  -6   4  11       91.62       94.93      9.51 o 
  -5   4  11       23.41       17.14      6.09 o 
  -4   4  11       31.67       25.88      7.94 o 
  -3   4  11        7.30        5.94      7.60 o 
  -2   4  11      283.20      259.15     17.91 o 
  -1   4  11       91.19       85.05     10.72 o 
   0   4  11       45.95       44.95      6.80 o 
   1   4  11        0.06       -0.08      7.83 o 
   2   4  11      531.50      538.76     16.08 o 
   3   4  11      121.59      122.26      9.66 o 
   4   4  11       39.77       79.61     18.06 o 
  -8   5  11       51.53       76.11     14.59 o 
  -7   5  11        9.30       23.64     15.76 o 
  -6   5  11        5.14       15.55      8.17 o 
  -5   5  11      166.21      200.78      9.40 o 
  -4   5  11      501.36      471.33     15.49 o 
  -3   5  11      196.32      190.21     12.78 o 
  -2   5  11       24.80       20.80      8.16 o 
  -1   5  11       92.09       87.64     10.24 o 
   0   5  11      170.17      184.62      9.63 o 
   1   5  11       83.56       93.00      8.41 o 
   2   5  11        1.14        8.44      7.15 o 
   3   5  11        5.02       16.23      7.88 o 
   4   5  11        0.00       -2.84      9.38 o 
  -8   6  11       42.57       29.95     22.39 o 
  -7   6  11       13.80       15.74     14.62 o 
  -6   6  11       58.34       47.50      8.82 o 
  -5   6  11       99.65       89.81      7.82 o 
  -4   6  11      572.36      614.90     18.41 o 
  -3   6  11       13.63       33.95     23.64 o 
  -2   6  11      225.36      252.90     14.86 o 
  -1   6  11       42.70       36.61      9.57 o 
   0   6  11      246.76      288.91     11.65 o 
   1   6  11       31.92       40.49      7.42 o 
   2   6  11       26.94       35.41     10.42 o 
   3   6  11       54.72       64.67     19.18 o 
   4   6  11       19.16       47.29     19.35 o 
  -8   7  11       55.84       62.76     15.55 o 
  -7   7  11       42.27       46.83     17.23 o 
  -6   7  11      122.43      117.46     10.12 o 
  -5   7  11       74.72       92.75     14.35 o 
  -4   7  11       18.08       29.83      7.83 o 
  -3   7  11       43.40       35.94      9.41 o 
  -2   7  11       42.61       39.34      9.76 o 
  -1   7  11      226.71      234.16     15.26 o 
   0   7  11      285.49      284.01     25.54 o 
   1   7  11       76.83       70.84     11.37 o 
   2   7  11        8.91       21.42      7.73 o 
   3   7  11       27.97       39.95     15.63 o 
  -7   8  11        1.80       13.97     18.77 o 
  -6   8  11        0.05       12.19      9.67 o 
  -5   8  11       40.09       37.36      8.84 o 
  -4   8  11      270.12      265.63     12.99 o 
  -3   8  11        4.81       10.76      9.83 o 
  -2   8  11        1.71        6.61      9.33 o 
  -1   8  11      106.74       98.29     11.39 o 
   0   8  11       74.49       77.98     13.43 o 
   1   8  11       66.51       71.69     15.98 o 
   2   8  11       34.50       29.53     14.01 o 
   3   8  11      166.00      184.52     14.90 o 
  -7   9  11        0.87        4.91      9.24 o 
  -6   9  11        6.08        4.91     15.70 o 
  -5   9  11       14.94        1.23      8.81 o 
  -4   9  11       65.72       66.17     17.94 o 
  -3   9  11       35.55       41.19     10.39 o 
  -2   9  11        0.09       12.58      9.06 o 
  -1   9  11       58.36       71.87     11.76 o 
   0   9  11      117.44       91.49     11.92 o 
   1   9  11        6.57       13.82      9.87 o 
   2   9  11      130.20      144.63     17.70 o 
  -6  10  11        0.10       -1.45      8.78 o 
  -5  10  11        0.01        0.57      8.50 o 
  -4  10  11      234.69      198.29     12.13 o 
  -3  10  11       80.31      120.98     12.99 o 
  -2  10  11        7.01       20.76     20.13 o 
  -1  10  11       64.77       49.89     10.28 o 
   0  10  11       44.14       43.84     27.73 o 
   1  10  11       11.53       -3.92     10.42 o 
   2  10  11       13.53       31.16     19.45 o 
  -6  11  11        0.13        9.37     10.90 o 
  -5  11  11       14.25       10.59     10.17 o 
  -4  11  11       27.80       29.21      9.42 o 
  -3  11  11      128.84      131.29     18.31 o 
  -2  11  11      138.33      135.63     12.99 o 
  -1  11  11        1.43       -1.07      9.34 o 
   0  11  11       96.05       95.43     13.22 o 
   1  11  11        4.15      -10.56     10.56 o 
  -5  12  11       23.05        9.14     15.51 o 
  -4  12  11       16.28       11.95      8.91 o 
  -3  12  11       36.89       40.42     10.35 o 
  -2  12  11      254.60      299.94     32.92 o 
  -1  12  11        3.11       -4.38     10.08 o 
   0  12  11        0.87      -11.89     28.95 o 
  -3  13  11       95.49       87.42     20.38 o 
  -2  13  11      168.15      180.43     18.24 o 
  -8   0  12      227.32      281.80     27.44 o 
  -6   0  12      335.48      303.51     25.36 o 
  -4   0  12       49.92       28.45     10.89 o 
  -2   0  12       64.82       83.76     15.55 o 
   0   0  12       54.40       62.84     13.90 o 
   2   0  12      165.93      147.89     11.87 o 
  -8   1  12       16.09       54.02     18.56 o 
  -7   1  12      142.12      151.51     15.59 o 
  -6   1  12        0.44        5.22      6.53 o 
  -5   1  12       35.61       27.54      8.50 o 
  -4   1  12        1.96       -2.93      7.56 o 
  -3   1  12        0.00       12.39     11.07 o 
  -2   1  12      135.60      106.78     10.99 o 
  -1   1  12      113.45      100.88     11.27 o 
   0   1  12        2.61        8.66      8.99 o 
   1   1  12       89.39      105.22      8.45 o 
   2   1  12       42.81       50.07      6.45 o 
   3   1  12       10.06       13.40      6.18 o 
  -8   2  12       68.34      147.37     25.29 o 
  -7   2  12       25.61       53.71     13.43 o 
  -6   2  12      107.08      118.58      8.36 o 
  -5   2  12       12.28        9.02      8.18 o 
  -4   2  12      189.76      192.68     18.74 o 
  -3   2  12      327.92      340.56     16.49 o 
  -2   2  12      156.34      157.63     12.54 o 
  -1   2  12        4.96        7.98      8.75 o 
   0   2  12       11.27       21.75      9.22 o 
   1   2  12       42.16       46.91      7.27 o 
   2   2  12       21.04       21.99      7.42 o 
   3   2  12        3.31       15.88      6.47 o 
  -8   3  12       69.26      107.06     15.27 o 
  -7   3  12       39.77       71.07     13.38 o 
  -6   3  12       14.39        9.93     12.57 o 
  -5   3  12        3.58       19.02      8.54 o 
  -4   3  12       58.90       69.49      9.67 o 
  -3   3  12       36.61       49.72      9.92 o 
  -2   3  12       26.59       28.49      8.51 o 
  -1   3  12       12.87       21.19     14.12 o 
   0   3  12       88.91       86.53     10.85 o 
   1   3  12      472.00      461.44     14.94 o 
   2   3  12       18.69       29.33     10.01 o 
   3   3  12        1.91       21.66      8.01 o 
  -8   4  12        2.95       20.89     38.48 o 
  -7   4  12       66.84       77.29     35.18 o 
  -6   4  12        9.82        6.31     17.95 o 
  -5   4  12       19.04       16.78      7.99 o 
  -4   4  12       60.97       65.50     10.12 o 
  -3   4  12        7.84       16.11     16.12 o 
  -2   4  12       23.09       23.67      9.04 o 
  -1   4  12       14.90       28.47      9.72 o 
   0   4  12       18.08       16.55      6.44 o 
   1   4  12        0.67        9.86     10.19 o 
   2   4  12       10.69       22.19      7.39 o 
   3   4  12      158.23      179.61     11.54 o 
  -8   5  12       80.28       94.01     15.73 o 
  -7   5  12        1.78       11.67     14.01 o 
  -6   5  12       84.90      100.40     12.94 o 
  -5   5  12        6.04        3.17      8.20 o 
  -4   5  12       55.20       43.46      9.21 o 
  -3   5  12        9.49       26.84      8.81 o 
  -2   5  12        5.03       10.06      8.68 o 
  -1   5  12       36.38       30.50      9.55 o 
   0   5  12        2.42       19.84      6.30 o 
   1   5  12       51.57       66.05     20.31 o 
   2   5  12        1.86       21.71      8.01 o 
   3   5  12        0.79       10.05      8.55 o 
  -7   6  12       27.46       25.14     39.98 o 
  -6   6  12       36.63       25.33     11.39 o 
  -5   6  12       53.27       71.83     11.07 o 
  -4   6  12      114.08       87.44     11.59 o 
  -3   6  12      300.80      330.20     17.30 o 
  -2   6  12        7.41        7.05      8.41 o 
  -1   6  12       13.57        6.92     14.47 o 
   0   6  12        3.30        9.25     11.29 o 
   1   6  12       61.29       67.38      8.36 o 
   2   6  12       53.37       54.57      8.76 o 
   3   6  12       15.17       20.85      8.97 o 
  -7   7  12        2.37       -1.56     25.36 o 
  -6   7  12       29.20       47.68     39.41 o 
  -5   7  12       67.52       64.01     16.85 o 
  -4   7  12      452.40      441.48     21.64 o 
  -3   7  12       29.16       45.54     16.80 o 
  -2   7  12        9.81       10.57      9.77 o 
  -1   7  12       55.52       63.92     11.24 o 
   0   7  12      104.56      116.41     12.79 o 
   1   7  12       61.06       62.82     34.14 o 
   2   7  12       42.82       62.41      9.12 o 
  -7   8  12        0.23       -6.10     32.39 o 
  -6   8  12        1.60       -7.20     11.76 o 
  -5   8  12        8.86       13.99     11.93 o 
  -4   8  12      271.40      233.14     15.02 o 
  -3   8  12       31.83       18.82     10.55 o 
  -2   8  12       24.43       40.06     10.44 o 
  -1   8  12       43.27       42.35     13.00 o 
   0   8  12        3.54        7.54     11.21 o 
   1   8  12       34.91       28.69     12.04 o 
   2   8  12       14.81       26.07     12.38 o 
  -6   9  12       13.16       11.17     30.13 o 
  -5   9  12      106.13       86.98     10.69 o 
  -4   9  12       13.21        6.88     12.68 o 
  -3   9  12       13.47       17.06     10.37 o 
  -2   9  12        4.69       -1.96      9.61 o 
  -1   9  12        4.38       -3.01     12.29 o 
   0   9  12        0.02        6.59      9.71 o 
   1   9  12        9.38       12.30     30.06 o 
  -5  10  12       19.03        2.39     17.96 o 
  -4  10  12       16.07        9.37     10.54 o 
  -3  10  12        0.54       -1.84     10.21 o 
  -2  10  12      181.88      200.90     15.36 o 
  -1  10  12      157.84      160.11     14.35 o 
   0  10  12       33.74       21.96     13.79 o 
   1  10  12       21.28       38.69     12.24 o 
  -4  11  12        9.75       11.78     19.74 o 
  -3  11  12        0.00        1.26     10.37 o 
  -2  11  12        6.49       -6.44     18.77 o 
  -1  11  12       52.45       63.44     16.09 o 
   0  11  12      132.62      115.11     13.10 o 
  -5   0  13      410.81      408.70     25.51 o 
  -3   0  13      155.33      149.18     16.91 o 
  -1   0  13        7.27        2.94     11.25 o 
   1   0  13        7.63       37.19     15.19 o 
  -8   1  13       25.82       87.03     15.30 o 
  -7   1  13        2.45       49.22     20.92 o 
  -6   1  13       38.58       55.79      9.83 o 
  -5   1  13       14.87       44.20     13.90 o 
  -4   1  13       16.84       23.87      9.34 o 
  -3   1  13      127.28      113.89     11.64 o 
  -2   1  13       42.05       39.91      9.08 o 
  -1   1  13        1.48        9.00      9.64 o 
   0   1  13       86.28      106.69     12.30 o 
   1   1  13      485.46      446.35     20.54 o 
   2   1  13       68.42       93.14      9.60 o 
  -8   2  13        1.41       43.37     16.16 o 
  -7   2  13        0.02       57.89     22.07 o 
  -6   2  13        7.70        4.73      9.06 o 
  -5   2  13        3.24       11.55      8.79 o 
  -4   2  13        8.19        8.69      8.00 o 
  -3   2  13      174.89      167.25     13.40 o 
  -2   2  13       46.40       73.12     19.24 o 
  -1   2  13       15.04       26.75      8.93 o 
   0   2  13       96.24       99.50     12.39 o 
   1   2  13      226.49      246.71     12.13 o 
   2   2  13       13.41       30.16      8.03 o 
  -8   3  13        0.83       20.16     14.04 o 
  -7   3  13        4.04        5.30     24.15 o 
  -6   3  13       67.00       82.83     14.69 o 
  -5   3  13        8.28       17.66     17.70 o 
  -4   3  13       22.55       25.65      9.41 o 
  -3   3  13       36.31       53.11      9.40 o 
  -2   3  13       10.82        6.87      8.84 o 
  -1   3  13      607.21      633.89     23.81 o 
   0   3  13       52.44       67.21     10.65 o 
   1   3  13      497.52      512.60     16.25 o 
   2   3  13       10.86       27.59     11.35 o 
  -7   4  13        3.21      -16.41     23.00 o 
  -6   4  13       28.80       38.19     13.90 o 
  -5   4  13      132.47      134.39     12.21 o 
  -4   4  13      201.94      213.14     14.45 o 
  -3   4  13        0.07        6.17      9.37 o 
  -2   4  13       15.97       19.44      8.94 o 
  -1   4  13        0.01        5.78     14.87 o 
   0   4  13      144.04      128.34     12.56 o 
   1   4  13        0.02        6.69      7.16 o 
   2   4  13       68.99       88.21      9.56 o 
  -7   5  13        9.59       26.15     24.15 o 
  -6   5  13       41.36       72.01     16.48 o 
  -5   5  13       18.45       40.34     10.30 o 
  -4   5  13       69.49       52.04      9.96 o 
  -3   5  13       65.88       77.75     11.50 o 
  -2   5  13        0.04       -0.54      9.50 o 
  -1   5  13       27.34       48.78     10.93 o 
   0   5  13       17.90       20.34     10.39 o 
   1   5  13        0.05        1.33      7.10 o 
   2   5  13        0.56        6.38      7.88 o 
  -7   6  13        6.98        0.21     26.87 o 
  -6   6  13       20.18       38.12     15.48 o 
  -5   6  13        0.03        5.65     10.27 o 
  -4   6  13       20.57       31.13     10.49 o 
  -3   6  13        5.67       15.32      9.59 o 
  -2   6  13       32.60       47.76     17.63 o 
  -1   6  13       34.03       35.08     13.69 o 
   0   6  13        6.74       10.99     10.63 o 
   1   6  13        1.13       10.54     10.48 o 
  -6   7  13        1.50        5.09     14.69 o 
  -5   7  13      257.75      274.56     16.41 o 
  -4   7  13      101.78      103.99     12.89 o 
  -3   7  13       67.68       54.26     10.31 o 
  -2   7  13       86.11       93.84     12.23 o 
  -1   7  13       43.62       52.01     11.44 o 
   0   7  13      187.41      203.67     16.12 o 
   1   7  13        0.41       20.50     20.42 o 
  -6   8  13       32.07       28.23     16.48 o 
  -5   8  13      172.11      190.78     15.27 o 
  -4   8  13      285.97      300.83     23.14 o 
  -3   8  13        3.14        7.00      9.38 o 
  -2   8  13       18.59       23.37     11.46 o 
  -1   8  13      111.32      102.04     12.56 o 
   0   8  13       50.68       51.77     12.11 o 
  -5   9  13       98.67      110.96     13.80 o 
  -4   9  13        0.76       22.69     13.58 o 
  -3   9  13        2.57       14.16     12.00 o 
  -2   9  13       34.35       52.58     12.00 o 
  -1   9  13        3.24       -0.54     10.55 o 
   0   9  13        1.02       10.66     11.90 o 
  -4  10  13       48.99       58.75     12.69 o 
  -3  10  13       11.25       19.07     11.30 o 
  -2  10  13        7.40        1.73     19.70 o 
  -1  10  13        0.13       -0.72     10.79 o 
  -6   0  14        7.38       12.90     13.97 o 
  -4   0  14      200.80      214.88     19.92 o 
  -2   0  14       22.35       40.20     14.62 o 
   0   0  14       42.49       75.02     16.62 o 
  -6   1  14        4.85       23.57      9.80 o 
  -5   1  14      122.31      133.74     13.15 o 
  -4   1  14        7.04        8.00      8.73 o 
  -3   1  14       70.86       58.74     10.03 o 
  -2   1  14       49.32       69.13     10.53 o 
  -1   1  14        0.02       24.52      9.49 o 
   0   1  14       10.45       21.20      9.79 o 
   1   1  14       83.62      102.38     13.30 o 
  -6   2  14        1.46       36.72     25.04 o 
  -5   2  14       20.37       22.00      9.89 o 
  -4   2  14       62.52       76.48     11.23 o 
  -3   2  14       45.97       58.34     11.71 o 
  -2   2  14       15.26       18.79     14.26 o 
  -1   2  14        0.26       14.57     10.50 o 
   0   2  14       59.45       78.23     12.35 o 
   1   2  14       21.23       39.67     11.88 o 
  -6   3  14       48.94       62.55     15.55 o 
  -5   3  14       19.45       24.56     10.06 o 
  -4   3  14        0.13        5.53     10.82 o 
  -3   3  14       13.69       39.94     16.69 o 
  -2   3  14       52.32       53.06      9.60 o 
  -1   3  14        6.78       28.12     10.26 o 
   0   3  14        0.77       22.76     10.89 o 
   1   3  14        7.54       23.54     10.99 o 
  -6   4  14       35.10       43.28     15.41 o 
  -5   4  14      112.03      152.31     12.96 o 
  -4   4  14        0.76       19.07      9.35 o 
  -3   4  14       62.19       74.59     11.96 o 
  -2   4  14       26.57       43.01      9.53 o 
  -1   4  14       89.11      102.20     19.45 o 
   0   4  14       17.57       24.19     11.32 o 
   1   4  14       41.67       66.56      9.00 o 
  -6   5  14       21.50       29.45     16.84 o 
  -5   5  14        0.30       15.21     10.86 o 
  -4   5  14        0.98       19.85     10.27 o 
  -3   5  14       23.37       27.44     18.27 o 
  -2   5  14       76.55       88.05     19.92 o 
  -1   5  14      182.80      186.10     14.70 o 
   0   5  14       11.77       31.63     10.80 o 
  -6   6  14       35.48       32.46     16.77 o 
  -5   6  14       66.25       76.16     12.46 o 
  -4   6  14       32.07       48.71     11.50 o 
  -3   6  14       30.50       31.07     10.55 o 
  -2   6  14       38.46       34.72     10.23 o 
  -1   6  14        2.66       31.48     15.05 o 
   0   6  14        1.86        2.28     11.26 o 
  -5   7  14       50.18       62.55     12.33 o 
  -4   7  14       39.75       62.22     12.54 o 
  -3   7  14       18.63       18.79     12.97 o 
  -2   7  14       30.98       20.17     19.60 o 
  -1   7  14       29.58       38.20     11.16 o 
  -4   8  14       28.02       48.26     12.18 o 
  -3   8  14        3.17        2.12     11.02 o 
  -2   8  14       23.79       14.27     14.26 o 
  -3   0  15        0.03       14.90     14.47 o 
  -1   0  15        6.13       23.64     14.98 o 
  -6   1  15        1.81       16.23     11.11 o 
  -5   1  15        0.80       28.47     11.25 o 
  -4   1  15        9.68       29.50     10.71 o 
  -3   1  15        0.69       17.79      9.70 o 
  -2   1  15       12.15       35.95     10.98 o 
  -1   1  15       43.26       81.42     12.19 o 
   0   1  15       47.70       58.92     12.36 o 
  -6   2  15       27.44       37.46     11.20 o 
  -5   2  15       12.85       30.87     11.02 o 
  -4   2  15        5.55        4.47      9.79 o 
  -3   2  15        4.14       19.44     10.93 o 
  -2   2  15        0.15        2.16      9.61 o 
  -1   2  15        1.50       31.77     11.14 o 
  -5   3  15       27.70       23.37     10.99 o 
  -4   3  15        2.24       19.26     17.41 o 
  -3   3  15       22.99       40.72     10.78 o 
  -2   3  15       21.80       33.94     11.23 o 
  -1   3  15        3.28       16.44     10.41 o 
  -5   4  15       71.47       73.34     12.15 o 
  -4   4  15      105.06      123.74     31.71 o 
  -3   4  15       16.58       26.42     10.86 o 
  -2   4  15        2.80       42.13     10.93 o 
  -1   4  15        0.56       19.24     14.01 o 
  -4   5  15        0.15       21.42     10.62 o 
  -3   5  15        6.18       37.46     17.91 o 
  -2   5  15        2.48       17.65     11.31 o 
                                                 
